# Supplementary material for: Identification of potential therapeutic targets in a model of neuropathic pain
Source: Front Genet. 2014 May 23;5:131. doi: 10.3389/fgene.2014.00131 (PMC4033210; doi:10.3389/fgene.2014.00131)
Supplement: Supplementary file 1 [file DataSheet1.ZIP]

Archive with 8 entries (8 files):
- 86373_Lerch_Table_1.XLSX
- 86373_Lerch_Table_2.XLSX
- 86373_Lerch_Table_3.XLSX
- 86373_Lerch_Table_4.XLSX
- 86373_Lerch_Table_5.XLSX
- 86373_Lerch_Table_6.XLSX
- 86373_Lerch_Table_7.XLSX
- 86373_Lerch_Table_8.XLSX
