# Supplementary material for: Identification of potential therapeutic targets in a model of neuropathic pain
Source: Front Genet. 2014 May 23;5:131. doi: 10.3389/fgene.2014.00131 (PMC4033210; doi:10.3389/fgene.2014.00131)
Supplement: Supplementary file 1 [file DataSheet1.ZIP › 86373_Lerch_Table_1.XLSX]

## Sheet: 140131 AllTop_SN_clustered
Supplementary Table 1. Differentially expressed genes and expression values for the SN sample. The DAVID Bioinformatics Resource v6.7 was used to convert the UniqueIDs from the microarray to the corresponding rat gene symbols. If the GeneSymbol column is blank there was no corresponding information. Normalized expression values for each of the three replicates is shown at each day post injury (e.…
				Expression Value Day 0			Expression Value Day 1			Expression Value Day 4			Expression Value Day 7			Expression Value Day 14			p-value				fold change
Group on Heatmap	UniqueIDs	GeneSymbol	GeneName	0_1	0_2	0_3	1_1	1_2	1_3	4_1	4_2	4_3	7_1	7_2	7_3	14_1	14_2	14_3	p1	p4	p7	p14	fc1	fc4	fc7	fc14
Group 1	A_44_P637581			0.768	0.883	1.017	-0.939	-0.531	-1.197	-0.907	-0.967	-0.858	-0.952	-1.089	-0.659	0.411	0.918	1.25	99	0.00024	99	9	0	-2.5	0	0
Group 1	A_44_P449938	Kcnj13	potassium inwardly-rectifying channel, subfamily J, member 13	0.822	1	0.88	-0.869	-0.679	-1.155	-0.899	-0.939	-0.899	-0.81	-0.924	-0.998	-0.971	0.728	1.654	99	0.00019	0.000146	9	0	-2.5	-2.14	0
Group 1	A_44_P535337	Atp2b2	ATPase, Ca++ transporting, plasma membrane 2	0.712	0.937	0.915	-0.888	-0.299	-1.378	-0.798	-1.047	-0.881	-1.197	0.585	-1.377	-0.932	-0.721	-1.067	99	0.000274	99	0.001042	0	-3.21	0	4.21
Group 1	A_44_P350888			0.959	0.909	0.797	-0.959	-1.201	-0.505	-1.32	-0.603	-0.731	-1.189	-0.086	-1.222	-1.043	-0.756	-0.926	99	99	99	0.001042	0	0	0	2.29
Group 1	A_44_P781948	Coch	coagulation factor C homolog, cochlin (Limulus polyphemus)	0.904	0.824	0.768	-1.491	-0.806	-0.199	-1.256	-0.773	-0.652	-0.96	-0.863	-0.914	-1.038	-0.846	-0.847	99	99	0.000107	0.000963	0	0	-2.4	2.4
Group 1	A_44_P317742			1.002	0.713	0.997	-0.932	-1.032	-0.748	-1.244	-0.791	-0.641	-0.995	-0.851	-0.885	-0.942	-1.456	-0.014	99	99	0.000133	9	0	0	-2.25	0
Group 1	A_44_P804439			0.745	0.895	0.889	-1.044	-1.318	-0.167	-0.59	-0.859	-1.231	-0.977	-0.947	-0.809	-1.064	-1.088	-0.53	99	99	0.000125	9	0	0	-2.49	0
Group 1	A_44_P942639			0.725	1.369	0.662	-1.223	-0.951	-0.302	-0.331	-1.171	-1.092	-0.921	-0.952	-0.856	-1.046	-0.858	-0.822	99	99	0.000146	0.000963	0	0	-2.45	3
Group 1	A_43_P11604	Timp3	TIMP metallopeptidase inhibitor 3	0.725	0.928	1.052	-1.083	-0.904	-0.718	-0.802	-1.056	-0.871	-0.804	-1.228	-0.646	-0.412	-0.081	-1.764	99	0.0003	99	9	0	-2.05	0	0
Group 1	A_44_P275145			0.934	0.706	1.048	-1.162	-0.673	-0.853	-0.778	-0.969	-0.981	-0.637	-1.143	-0.908	-0.764	0.034	-1.603	99	0.0003	99	9	0	-2.13	0	0
Group 1	A_44_P732138			0.824	0.923	0.907	-0.831	-0.528	-1.295	-0.914	-1.004	-0.815	-0.637	-0.948	-1.12	-0.834	-0.174	-1.483	99	0.000246	99	9	0	-2.24	0	0
Group 1	A_44_P263777	Slc6a20	solute carrier family 6 (proline IMINO transporter), member 20	0.907	0.732	1.04	-0.637	-0.829	-1.212	-0.994	-0.897	-0.839	-0.96	-0.871	-0.902	-0.454	0.063	-1.766	99	0.000256	0.000125	9	0	-2.62	-2.87	0
Group 1	A_44_P335776	Chodl	chondrolectin	1.062	0.666	0.938	-1.084	-0.542	-1.04	-0.897	-0.968	-0.86	-1.19	-0.747	-0.757	-0.422	-0.679	-1.462	99	0.000311	99	9	0	-2.5	0	0
Group 1	A_43_P22466	Txndc8	thioredoxin domain containing 8	0.898	0.644	1.042	-1.155	-0.302	-1.126	-0.186	-1.162	-1.184	-1.13	-0.471	-1.045	-0.882	-0.897	-0.942	99	99	99	0.001118	0	0	0	2.22
Group 1	A_44_P550237	Mapt	microtubule-associated protein tau	0.716	1.031	0.873	-0.534	-0.728	-1.359	-0.212	-1.366	-0.96	-0.941	-0.978	-0.814	-0.916	-0.797	-1.015	99	99	0.000125	0.001071	0	0	-2.65	1.92
Group 1	A_44_P914022	Syce3	synaptonemal complex central element protein 3	0.656	1.111	0.937	-0.83	-0.851	-1.023	-0.409	-1.259	-0.951	-0.655	-1.071	-0.979	-0.988	-0.978	-0.754	99	99	99	0.001194	0	0	0	2.01
Group 1	A_44_P624624	Esyt3	extended synaptotagmin-like protein 3	0.916	0.901	0.918	-0.901	-0.833	-1.001	-0.388	-1.456	-0.726	-0.765	-1.074	-0.886	-0.734	-0.986	-1.006	0.00014	99	99	0.001042	-1.56	0	0	2.25
Group 1	A_44_P349209	RGD1564571	similar to DC-SIGN	1.04	0.783	0.873	-0.87	-1.155	-0.671	-0.804	-1.289	-0.567	-0.568	-1.109	-1.012	-0.825	-0.854	-1.05	99	99	99	0.000963	0	0	0	2.99
Group 1	A_44_P243295	LOC100912723	CD209 antigen-like protein A-like	1.015	0.893	0.816	-0.822	-1.059	-0.842	-0.743	-1.349	-0.546	-0.867	-1.058	-0.802	-0.865	-1.007	-0.86	99	99	99	0.000963	0	0	0	2.32
Group 1	A_44_P376994	Lsamp	limbic system-associated membrane protein	1.119	0.978	0.541	-0.637	-1.216	-0.785	-0.792	-1.091	-0.82	-0.905	-0.968	-0.849	-0.936	-0.956	-0.833	99	99	99	0.001042	0	0	0	2.65
Group 1	A_44_P213272			0.768	1.143	0.791	-0.962	-1.003	-0.737	-0.869	-1.094	-0.751	-0.841	-0.986	-0.903	-1.098	-0.666	-0.9	99	99	0.000146	9	0	0	-2.55	0
Group 1	A_43_P15451	Tpsb2	tryptase beta 2	0.81	1.21	0.631	-1.186	-0.742	-0.723	-0.75	-1.152	-0.795	-0.84	-1.021	-0.857	-1.058	-0.739	-0.919	99	99	99	0.001261	0	0	0	2.2
Group 1	A_44_P123543	Lin7a	lin-7 homolog a (C. elegans)	0.508	1.328	0.789	-1.04	-0.879	-0.707	-0.826	-1.035	-0.855	-0.758	-1.029	-0.928	-0.953	-0.76	-1.005	99	99	99	0.001118	0	0	0	2.98
Group 1	A_44_P398330	RGD1564894	similar to glycine-N-acyltransferase isoform a	0.664	1.02	1.024	-1.025	-0.876	-0.806	-0.928	-0.913	-0.885	-1.098	-0.716	-0.889	-0.859	-0.88	-0.984	99	0.000311	99	0.001118	0	-2.23	0	2.2
Group 1	A_44_P200262			0.796	0.967	0.964	-1.004	-0.795	-0.928	-0.45	-1.047	-1.157	-1.195	-0.599	-0.89	-0.817	-0.919	-0.993	99	99	99	0.001042	0	0	0	2.02
Group 1	A_44_P478172	RGD1566337	similar to TDPOZ2	0.959	1.016	0.748	-0.905	-1.005	-0.813	-0.548	-0.894	-1.22	-0.926	-0.882	-0.925	-0.986	-1.023	-0.708	99	99	0.000125	0.001118	0	0	-3.03	2.88
Group 1	A_44_P838490	Rgr	retinal G protein coupled receptor	0.898	0.983	0.834	-1.018	-0.68	-1.016	-0.682	-0.396	-1.48	-0.952	-0.843	-0.941	-1.109	-0.693	-0.913	99	99	0.0001	0.001118	0	0	-3.47	3.93
Group 1	A_44_P367481	P2rx6	purinergic receptor P2X, ligand-gated ion channel, 6	0.829	0.957	0.898	-1.173	-0.565	-0.946	-0.465	-0.736	-1.405	-0.747	-1.061	-0.916	-0.943	-0.748	-1.035	99	99	99	0.001042	0	0	0	2.38
Group 1	A_44_P403682			0.745	0.995	0.913	-1.038	-0.459	-1.155	-0.476	-0.717	-1.406	-0.797	-1.177	-0.727	-1.097	-0.853	-0.769	99	99	99	0.001042	0	0	0	3.74
Group 1	A_44_P311515	Col9a1	collagen, type IX, alpha 1	0.934	0.765	0.905	-1.006	-0.335	-1.264	-0.618	-0.721	-1.316	-0.832	-1.195	-0.668	-0.964	-0.838	-0.933	99	99	99	0.000963	0	0	0	2.22
Group 1	A_43_P15576	Chn1	chimerin (chimaerin) 1	0.979	0.553	1.055	-0.714	-0.511	-1.361	-0.61	-0.772	-1.283	-0.703	-1.03	-0.987	-0.991	-0.936	-0.805	99	99	99	0.000963	0	0	0	2.16
Group 1	A_44_P202424			0.898	0.52	1.159	-1.102	-0.366	-1.11	-0.574	-0.856	-1.099	-0.646	-0.795	-1.223	-0.913	-0.941	-0.863	99	99	99	0.001184	0	0	0	2.45
Group 1	A_44_P578505			0.733	0.516	1.315	-1.121	-0.43	-1.013	-0.721	-0.848	-1.099	-0.752	-0.727	-1.189	-0.987	-0.887	-0.84	99	99	99	0.001259	0	0	0	2.58
Group 1	A_44_P1047441	Lrp2	low density lipoprotein receptor-related protein 2	0.677	0.53	1.264	-1.22	-0.183	-1.069	-0.843	-0.887	-0.999	-0.769	-0.922	-1.034	-1.057	-0.673	-0.983	99	0.000289	99	0.001184	0	-2.21	0	3.45
Group 1	A_44_P777795			0.952	0.685	0.932	-1.017	-0.266	-1.286	-0.793	-0.971	-0.967	-0.77	-0.775	-1.164	-1.106	-0.706	-0.904	99	0.000255	99	0.001118	0	-2.48	0	3.59
Group 1	A_44_P227221			0.814	0.953	0.89	-1.042	-0.458	-1.157	-0.681	-1.226	-0.784	-0.821	-0.858	-1.05	-1.089	-0.612	-0.999	99	99	0.000157	9	0	0	-2.04	0
Group 1	A_44_P426087	Opcml	opioid binding protein/cell adhesion molecule-like	0.854	0.846	0.961	-0.69	-0.656	-1.315	-0.787	-1.127	-0.803	-0.852	-1.024	-0.855	-1.21	-0.467	-0.978	99	99	0.000137	9	0	0	-2.46	0
Group 1	A_44_P443421	Spata21	spermatogenesis associated 21	0.843	0.822	0.93	-0.737	-0.44	-1.419	-0.747	-1.164	-0.798	-0.854	-0.959	-0.924	-0.98	-0.522	-1.174	99	99	0.000105	9	0	0	-2.59	0
Group 1	A_44_P184938	Rlbp1	retinaldehyde binding protein 1	0.865	0.82	0.924	-0.791	-0.436	-1.382	-0.855	-1.048	-0.827	-0.903	-0.986	-0.846	-0.896	-0.692	-1.125	99	0.000256	0.0001	0.001184	0	-2.51	-3.18	3.76
Group 1	A_44_P577024			0.91	0.781	0.972	-0.77	-0.61	-1.284	-0.768	-1.051	-0.905	-0.997	-0.895	-0.841	-0.857	-0.408	-1.348	99	99	0.000125	9	0	0	-2.4	0
Group 1	A_44_P347250	Dhcr24	24-dehydrocholesterol reductase	0.785	0.725	1.137	-0.973	-0.506	-1.167	-0.917	-0.879	-0.938	-0.901	-0.884	-0.949	-0.865	-0.676	-1.16	99	0.000247	0.000125	9	0	-2.15	-2.4	0
Group 1	A_44_P245835	RGD1310110	similar to 3632451O06Rik protein	0.883	0.64	1.125	-0.981	-0.523	-1.144	-0.641	-0.971	-1.08	-0.918	-0.889	-0.921	-0.831	-0.881	-1.016	99	99	99	0.000963	0	0	0	2.36
Group 1	A_44_P168898			0.776	0.739	1.143	-0.893	-0.572	-1.192	-0.586	-1.073	-1.017	-1.042	-0.915	-0.758	-0.831	-0.808	-1.077	99	99	99	0.001326	0	0	0	2
Group 1	A_42_P825274	Hspb2	heat shock protein beta 2	0.652	0.793	1.17	-0.956	-0.451	-1.208	-0.735	-1.016	-0.967	-0.868	-0.946	-0.918	-0.862	-0.901	-0.967	99	99	0.000133	0.000963	0	0	-2.43	2.34
Group 1	A_44_P874708			0.542	0.812	1.226	-1.006	-0.403	-1.171	-0.697	-0.985	-1.024	-0.778	-1.027	-0.913	-0.946	-0.731	-1.037	99	99	99	0.001268	0	0	0	2.37
Group 1	A_42_P534882	Vsnl1	visinin-like 1	0.547	0.85	1.201	-0.908	-0.469	-1.221	-0.691	-0.961	-1.055	-0.749	-1.019	-0.952	-0.988	-0.721	-1.009	99	99	99	0.001078	0	0	0	3.38
Group 1	A_42_P830311	Mrap	melanocortin 2 receptor accessory protein	0.423	0.998	1.159	-0.943	-0.464	-1.173	-0.743	-0.963	-1.006	-0.794	-0.995	-0.931	-0.99	-0.732	-0.99	99	99	99	0.001302	0	0	0	2.49
Group 1	A_42_P814765	Tm7sf2	transmembrane 7 superfamily member 2	0.425	1.022	1.116	-0.943	-0.406	-1.215	-0.761	-0.912	-1.042	-0.839	-0.941	-0.947	-1.029	-0.773	-0.914	99	99	0.000157	0.001232	0	0	-2.74	2.33
Group 1	A_44_P623560			0.459	0.995	1.113	-0.845	-0.433	-1.288	-0.639	-1.03	-1.006	-0.821	-0.953	-0.937	-1.069	-0.814	-0.83	99	99	99	0.001326	0	0	0	2.23
Group 1	A_43_P12330	Slc13a3	solute carrier family 13 (sodium-dependent dicarboxylate transporter), member 3	0.332	0.947	1.268	-0.777	-0.557	-1.213	-0.682	-1.05	-0.95	-0.822	-0.967	-0.921	-0.972	-0.838	-0.907	99	99	99	0.001194	0	0	0	2.42
Group 1	A_44_P132960	S100a3	S100 calcium binding protein A3	0.342	0.962	1.267	-1	-0.542	-1.029	-0.799	-0.934	-0.989	-0.845	-0.996	-0.887	-1.016	-0.744	-0.953	99	99	0.000148	0.001333	0	0	-3.06	2.16
Group 1	A_42_P832417	Vsnl1	visinin-like 1	0.446	0.856	1.269	-1.049	-0.445	-1.077	-0.733	-1.003	-0.968	-0.797	-1.078	-0.836	-0.968	-0.879	-0.88	99	99	99	0.000963	0	0	0	3.79
Group 1	A_44_P374390			0.423	0.882	1.236	-1.13	-0.357	-1.054	-0.552	-0.949	-1.174	-0.802	-0.915	-1.01	-1.114	-0.718	-0.874	99	99	0.000157	9	0	0	-2.78	0
Group 1	A_44_P858430	MGC109340	similar to Microsomal signal peptidase 23 kDa subunit (SPase 22 kDa subunit) (SPC22/23)	0.555	0.925	1.13	-1.075	-0.432	-1.104	-0.666	-0.997	-1.043	-0.863	-0.965	-0.902	-1.119	-0.731	-0.86	99	99	0.000146	9	0	0	-2.2	0
Group 1	A_44_P356027	Sc5dl	sterol-C5-desaturase (ERG3 delta-5-desaturase homolog, S. cerevisiae)-like	0.469	0.973	1.173	-1.069	-0.53	-1.016	-0.631	-0.95	-1.113	-0.866	-1.001	-0.861	-0.996	-0.703	-1.015	99	99	0.000153	0.001262	0	0	-2.42	2.3
Group 1	A_44_P880842			0.494	1.088	0.987	-0.976	-0.363	-1.23	-0.831	-0.907	-0.992	-0.828	-0.977	-0.926	-0.976	-0.639	-1.088	99	0.000266	0.000137	9	0	-2.21	-2.41	0
Group 1	A_42_P631818	Lect1	leukocyte cell derived chemotaxin 1	0.514	0.913	1.122	-0.555	-0.579	-1.415	-0.618	-1.012	-1.064	-0.747	-1.054	-0.915	-0.915	-0.777	-1.031	99	99	99	0.001118	0	0	0	2.26
Group 1	A_44_P327799	Apoc3	apolipoprotein C-III	0.531	0.959	1.149	-0.812	-0.639	-1.188	-0.717	-0.965	-1.029	-0.807	-0.997	-0.922	-0.912	-0.751	-1.056	99	99	99	0.001101	0	0	0	3.07
Group 1	A_42_P541962	C1qtnf4	C1q and tumor necrosis factor related protein 4	0.594	0.954	1.082	-0.853	-0.528	-1.25	-0.815	-0.97	-0.939	-0.843	-0.992	-0.892	-0.905	-0.821	-1.001	99	0.000311	0.000149	0.000963	0	-2.78	-3.22	3.37
Group 1	A_43_P11435	Apoc3	apolipoprotein C-III	0.635	0.876	1.143	-0.737	-0.691	-1.225	-0.817	-0.947	-0.957	-0.756	-1.017	-0.946	-0.983	-0.826	-0.917	99	99	99	0.000976	0	0	0	2.6
Group 1	A_44_P538165	Fbxo23	F-box only protein 23	0.675	0.975	1.016	-0.76	-0.667	-1.24	-0.872	-0.967	-0.89	-0.809	-1.005	-0.915	-1.051	-0.642	-1.012	99	0.000311	0.000153	9	0	-1.78	-2.35	0
Group 1	A_42_P712949	Fbxo23	F-box only protein 23	0.757	0.917	0.983	-0.802	-0.571	-1.285	-0.785	-0.919	-1.023	-0.795	-1.076	-0.854	-0.924	-0.723	-1.073	99	99	99	0.001118	0	0	0	2.35
Group 1	A_44_P823383			0.965	0.853	0.866	-0.781	-0.661	-1.242	-0.85	-0.994	-0.891	-0.865	-1.052	-0.812	-0.899	-0.752	-1.073	99	0.000221	0.000145	0.000963	0	-2.41	-2.87	3.69
Group 1	A_42_P602822	Ret	ret proto-oncogene	0.857	1.019	0.802	-0.799	-0.64	-1.24	-0.915	-0.923	-0.897	-0.862	-1.056	-0.809	-0.967	-0.78	-0.982	99	0.000231	99	0.000963	0	-2.06	0	2.53
Group 1	A_44_P193130	Sftpa1	surfactant protein A1	0.8	1.046	0.814	-0.772	-0.607	-1.28	-0.97	-0.778	-0.977	-0.865	-0.957	-0.908	-1.039	-0.814	-0.872	99	0.0003	0.000133	0.000963	0	-3.19	-3.06	3.52
Group 1	A_44_P308662	Ret	ret proto-oncogene	0.748	0.867	0.996	-0.755	-0.479	-1.377	-0.946	-0.884	-0.904	-0.776	-1.022	-0.928	-1.074	-0.724	-0.922	99	0.000263	99	0.001118	0	-1.85	0	2.58
Group 1	A_44_P197064	Tmem63c	transmembrane protein 63c	0.816	0.657	1.149	-0.948	-0.459	-1.214	-0.951	-0.896	-0.876	-0.842	-0.887	-0.998	-1.004	-0.86	-0.865	99	99	99	0.000963	0	0	0	2.43
Group 1	A_43_P15613	Nrtn	neurturin	0.654	0.785	1.129	-0.95	-0.326	-1.293	-0.791	-0.997	-0.917	-0.788	-0.948	-0.977	-1.085	-0.81	-0.818	99	99	99	0.001326	0	0	0	2.18
Group 1	A_44_P432452	Akr1b1	aldo-keto reductase family 1, member B1 (aldose reductase)	0.784	0.795	1.056	-0.866	-0.486	-1.284	-0.817	-0.913	-0.999	-0.767	-1.085	-0.868	-1.031	-0.866	-0.833	99	99	99	0.001042	0	0	0	2.02
Group 1	A_44_P241448	MGC109340	similar to Microsomal signal peptidase 23 kDa subunit (SPase 22 kDa subunit) (SPC22/23)	0.701	0.803	1.142	-0.948	-0.517	-1.181	-0.82	-1.024	-0.879	-0.872	-1.051	-0.799	-1.083	-0.771	-0.865	99	99	99	0.001118	0	0	0	2.55
Group 1	A_43_P10505	Jph3	junctophilin 3	0.75	0.797	1.08	-0.975	-0.426	-1.226	-0.965	-0.878	-0.883	-0.796	-1.202	-0.691	-1.008	-0.671	-1.027	99	0.000311	99	9	0	-2.12	0	0
Group 1	A_44_P426529	Me3	malic enzyme 3, NADP(+)-dependent, mitochondrial	0.619	0.889	1.152	-1.07	-0.584	-1.006	-0.939	-0.75	-1.024	-0.803	-1.127	-0.776	-0.989	-0.837	-0.896	99	99	99	0.001118	0	0	0	2.24
Group 1	A_42_P641962	Pcsk6	proprotein convertase subtilisin/kexin type 6	0.72	0.968	1.012	-1.132	-0.728	-0.841	-0.701	-0.954	-1.063	-0.822	-1.022	-0.887	-0.93	-0.951	-0.855	99	99	0.000149	0.000963	0	0	-1.95	2.22
Group 1	A_44_P960765	Chodl	chondrolectin	0.88	0.906	0.912	-0.991	-0.596	-1.111	-0.816	-0.869	-1.045	-0.879	-0.946	-0.913	-0.889	-0.995	-0.852	99	0.000256	0.0001	0.000963	0	-2.41	-2.36	2.29
Group 1	A_44_P385688			0.776	0.872	1.074	-0.892	-0.83	-1	-0.763	-0.876	-1.075	-0.853	-0.957	-0.922	-1.117	-1.036	-0.504	99	99	0.000142	9	0	0	-2.2	0
Group 1	A_44_P105899			0.674	1.111	0.92	-0.779	-0.915	-1.011	-0.547	-0.946	-1.181	-0.81	-0.964	-0.954	-1.177	-0.777	-0.746	99	99	0.00015	9	0	0	-2.45	0
Group 1	A_44_P518665			0.584	1.127	0.972	-0.726	-0.957	-1	-0.549	-0.962	-1.163	-0.92	-0.932	-0.879	-0.903	-0.846	-0.981	99	99	0.000146	0.000999	0	0	-2.05	2.12
Group 1	A_44_P1017996	LOC364653	similar to WD repeat domain 17	0.755	0.921	1.031	-0.821	-0.761	-1.125	-0.587	-0.943	-1.156	-0.842	-0.832	-1.052	-0.963	-0.809	-0.958	99	99	99	0.000963	0	0	0	2.64
Group 1	A_44_P820062	Aif1l	allograft inflammatory factor 1-like	0.739	0.913	1.058	-0.82	-0.802	-1.088	-0.667	-0.881	-1.154	-0.821	-0.987	-0.925	-1.069	-0.707	-0.942	99	99	0.000125	0.001193	0	0	-2.48	2.27
Group 1	A_44_P376043			0.69	0.981	1.044	-0.889	-0.826	-0.999	-0.665	-0.971	-1.072	-0.86	-0.994	-0.877	-0.953	-0.739	-1.03	99	99	0.000149	0.001118	0	0	-1.95	2.07
Group 1	A_43_P10290	Tspan1	tetraspanin 1	0.6	0.863	1.216	-0.96	-0.778	-0.942	-0.656	-1.017	-1.021	-0.669	-1.015	-1.018	-1.031	-0.76	-0.927	99	99	99	0.001118	0	0	0	2.68
Group 1	A_42_P466362	Adcy8	adenylate cyclase 8 (brain)	0.48	1.224	0.943	-0.825	-0.768	-1.054	-0.696	-1.036	-0.964	-0.727	-0.993	-0.987	-1.059	-0.722	-0.93	99	99	99	0.001261	0	0	0	3.05
Group 1	A_44_P685554	Dcdc2	doublecortin domain containing 2	0.709	1.199	0.743	-0.855	-0.613	-1.183	-0.649	-0.91	-1.133	-0.772	-1.033	-0.915	-0.951	-0.843	-0.933	99	99	99	0.000963	0	0	0	2.88
Group 1	A_44_P235978	Fasn	fatty acid synthase	0.802	1.143	0.757	-0.876	-0.767	-1.059	-0.839	-0.902	-0.988	-0.778	-0.983	-0.962	-1.118	-0.643	-0.934	99	0.0003	99	9	0	-2.06	0	0
Group 1	A_42_P836392	Elovl6	ELOVL fatty acid elongase 6	0.737	0.924	1.025	-1.034	-0.583	-1.069	-0.765	-0.915	-1.046	-0.813	-0.989	-0.931	-1.109	-0.679	-0.923	99	0.0003	0.000125	9	0	-2.56	-2.78	0
Group 1	A_44_P361161	Lypd6b	LY6/PLAUR domain containing 6B	0.787	0.929	0.951	-1.064	-0.486	-1.116	-0.803	-0.924	-1.005	-0.79	-1.026	-0.913	-0.938	-0.688	-1.089	99	0.000255	0.000133	0.001129	0	-2.36	-2.97	3.12
Group 1	A_44_P111489	LOC100910695	elongation of very long chain fatty acids protein 6-like	0.765	0.966	0.98	-0.993	-0.682	-1.035	-0.802	-0.942	-0.988	-0.824	-1.04	-0.866	-0.987	-0.643	-1.077	99	0.000212	0.000133	9	0	-3.56	-3.29	0
Group 1	A_44_P996557			0.74	1.045	0.905	-1.148	-0.642	-0.9	-0.785	-0.957	-0.986	-0.876	-1.006	-0.849	-1.042	-0.546	-1.095	99	0.000311	0.000146	9	0	-1.92	-2.04	0
Group 1	A_44_P910962			0.767	1.051	0.867	-1.107	-0.583	-0.995	-0.776	-0.958	-0.988	-0.813	-1.022	-0.894	-0.897	-0.619	-1.176	99	99	0.000133	9	0	0	-4.09	0
Group 1	A_44_P428691	Elovl6	ELOVL fatty acid elongase 6	0.95	0.921	0.844	-1.029	-0.673	-1.012	-0.827	-0.929	-0.978	-0.84	-1.031	-0.861	-0.891	-0.59	-1.204	99	0.000178	0.000125	9	0	-3.27	-2.75	0
Group 1	A_44_P949804			0.916	0.871	0.902	-0.993	-0.56	-1.136	-0.769	-1.021	-0.94	-0.761	-1.051	-0.915	-0.846	-0.46	-1.327	99	0.000282	0.000157	9	0	-2.11	-2.58	0
Group 1	A_44_P1000722	Filip1	filamin A interacting protein 1	0.749	1.077	0.886	-0.914	-0.747	-1.05	-0.812	-0.942	-0.975	-0.8	-1.057	-0.865	-0.948	-0.348	-1.302	99	0.000277	99	9	0	-2.12	0	0
Group 1	A_44_P926241			0.645	1.03	1.018	-1.112	-0.794	-0.787	-0.698	-1.037	-0.978	-0.911	-1.007	-0.81	-0.92	-0.631	-1.144	99	99	0.000157	9	0	0	-2.28	0
Group 1	A_43_P13454	Aif1l	allograft inflammatory factor 1-like	0.431	0.924	1.261	-1.046	-0.636	-0.934	-0.831	-0.77	-1.106	-0.869	-0.923	-0.937	-0.906	-0.483	-1.257	99	99	0.000146	9	0	0	-2.47	0
Group 1	A_44_P684865			0.831	0.894	0.945	-0.834	-0.573	-1.263	-0.746	-1.026	-0.954	-0.901	-0.878	-0.958	-0.478	-0.959	-1.221	99	0.000277	0.0001	9	0	-2.98	-3.67	0
Group 1	A_44_P706928			0.989	0.851	0.891	-1	-0.806	-0.924	-0.705	-1.029	-0.984	-0.799	-1.009	-0.922	-0.618	-0.759	-1.289	0.000121	99	0.000133	9	-2.51	0	-2.87	0
Group 1	A_44_P440885	Dcdc2	doublecortin domain containing 2	0.84	0.923	0.952	-0.763	-0.815	-1.136	-0.693	-0.964	-1.061	-0.924	-0.93	-0.884	-0.703	-0.846	-1.159	99	99	0.0001	9	0	0	-2.3	0
Group 1	A_44_P151230	Lpl	lipoprotein lipase	0.817	0.899	1.011	-0.848	-0.846	-1.033	-0.97	-0.9	-0.867	-0.888	-0.983	-0.866	-0.762	-0.92	-1.045	99	0.000238	0.000122	0.001042	0	-1.81	-2.13	2.02
Group 1	A_44_P438750	Rdh12	retinol dehydrogenase 12 (all-trans/9-cis/11-cis)	0.875	0.747	1.097	-0.828	-0.961	-0.93	-0.915	-0.748	-1.055	-0.799	-0.929	-1.001	-0.896	-0.761	-1.063	99	99	0.000155	0.001194	0	0	-2.32	1.99
Group 1	A_44_P529426	Erbb4	v-erb-a erythroblastic leukemia viral oncogene homolog 4 (avian)	0.904	0.766	1.036	-1.088	-0.924	-0.695	-0.818	-0.774	-1.124	-0.763	-0.939	-1.025	-0.796	-0.96	-0.975	99	99	99	0.000963	0	0	0	2.2
Group 1	A_44_P398193	Cgref1	cell growth regulator with EF hand domain 1	1.064	0.888	0.774	-0.902	-0.923	-0.902	-0.911	-0.935	-0.886	-0.821	-1.093	-0.805	-0.922	-0.788	-1.017	99	0.0003	99	0.001059	0	-1.69	0	2.01
Group 1	A_42_P624773	Cpz	carboxypeptidase Z	1.117	0.827	0.745	-0.854	-0.694	-1.142	-0.826	-1.104	-0.778	-0.682	-1.076	-0.947	-0.853	-0.811	-1.058	99	99	99	0.001118	0	0	0	2.11
Group 1	A_44_P1071620	Mmp27	matrix metallopeptidase 27	1.154	0.843	0.689	-0.968	-0.674	-1.045	-0.74	-1.163	-0.801	-0.525	-1.121	-1.03	-1.043	-0.891	-0.787	99	99	99	0.001118	0	0	0	2.42
Group 1	A_44_P310689			1.008	0.791	0.924	-1.011	-0.761	-0.951	-0.808	-0.998	-0.924	-0.594	-1.026	-1.076	-1.125	-0.775	-0.813	99	0.000264	99	0.001333	0	-2.2	0	1.96
Group 1	A_44_P1042952	Hrk	harakiri, BCL2 interacting protein (contains only BH3 domain)	0.972	0.882	0.839	-1.08	-0.578	-1.036	-0.909	-0.99	-0.834	-0.747	-1.036	-0.942	-1.157	-0.669	-0.877	99	0.000212	0.000157	9	0	-3.1	-3.87	0
Group 1	A_43_P12665	Mmp24	matrix metallopeptidase 24	1.134	0.82	0.68	-1.094	-0.454	-1.085	-0.993	-0.934	-0.793	-0.83	-0.97	-0.929	-1.029	-0.787	-0.906	99	99	0.000156	0.001194	0	0	-2.13	1.86
Group 1	A_42_P792817	Me1	malic enzyme 1, NADP(+)-dependent, cytosolic	1.341	0.652	0.592	-0.955	-0.51	-1.12	-0.815	-0.915	-0.983	-0.856	-0.932	-0.933	-1.024	-0.838	-0.855	99	99	99	0.001194	0	0	0	2.28
Group 1	A_43_P11481	Me1	malic enzyme 1, NADP(+)-dependent, cytosolic	1.398	0.641	0.54	-0.802	-0.643	-1.134	-0.986	-0.99	-0.709	-0.8	-1.051	-0.846	-1.002	-0.826	-0.882	99	99	99	0.001326	0	0	0	2.52
Group 1	A_43_P13262	Crtac1	cartilage acidic protein 1	1.05	0.906	0.672	-0.491	-0.843	-1.293	-0.884	-0.946	-0.896	-1.007	-1.025	-0.669	-1.009	-0.517	-1.135	99	0.0003	99	9	0	-2.63	0	0
Group 1	A_44_P167951	Pkia	protein kinase (cAMP-dependent, catalytic) inhibitor alpha	1.042	0.573	1.069	-1.043	-0.758	-0.883	-0.671	-1.035	-0.992	-0.955	-1.058	-0.696	-1.067	-0.76	-0.885	99	99	99	0.001326	0	0	0	2.32
Group 1	A_42_P487567	Dsp	desmoplakin	0.991	0.476	1.053	-1.451	-0.481	-0.588	-0.859	-1.134	-0.666	-0.943	-1.13	-0.619	-0.962	-0.728	-1.026	99	99	99	0.001268	0	0	0	2.08
Group 1	A_44_P157881			1.052	0.673	0.872	-1.387	-0.49	-0.719	-0.777	-0.984	-0.957	-0.958	-1.014	-0.748	-0.999	-0.738	-0.978	99	99	99	0.001184	0	0	0	2.99
Group 1	A_44_P883087	Rgs13	regulator of G-protein signaling 13	0.863	1.062	0.591	-1.42	-0.266	-0.83	-0.949	-0.883	-0.889	-0.965	-0.946	-0.806	-0.907	-0.888	-0.927	99	99	99	0.001141	0	0	0	2.03
Group 1	A_43_P14604			0.875	0.514	0.956	-1.261	0.119	-1.204	-1.016	-0.964	-0.735	-0.806	-1.019	-0.899	-1.039	-0.799	-0.887	99	99	99	0.001042	0	0	0	2.36
Group 1	A_44_P239240	Tekt5	tektin 5	0.537	0.852	0.992	-0.936	0.012	-1.457	-0.816	-1.302	-0.529	-0.809	-1.007	-0.909	-0.841	-0.886	-1.001	99	99	99	0.000963	0	0	0	2.5
Group 1	A_44_P477224	Ttc9b	tetratricopeptide repeat domain 9B	0.491	1.09	1.038	-0.971	-0.511	-1.136	-0.758	-1.258	-0.649	-0.932	-0.902	-0.894	-0.696	-0.936	-1.079	99	99	99	0.001333	0	0	0	2.21
Group 1	A_44_P608485	Robo3	roundabout homolog 3 (Drosophila)	0.008	1.409	0.989	-1.067	-0.657	-0.683	-0.811	-0.984	-0.896	-0.828	-0.969	-0.913	-0.936	-0.776	-1.003	99	99	99	0.001118	0	0	0	3.85
Group 1	A_44_P309979			0.114	0.971	1.374	-1.117	-0.724	-0.618	-0.788	-0.896	-1.029	-0.86	-1.019	-0.843	-1.019	-0.808	-0.897	99	99	99	0.001008	0	0	0	2.88
Group 1	A_44_P373681			0.675	0.814	1.1	-0.786	-0.439	-1.364	-0.879	-0.955	-0.887	-1.163	-1.187	-0.177	-0.943	-0.912	-0.866	99	99	99	0.001042	0	0	0	3.73
Group 1	A_44_P506491			0.895	0.946	0.744	-0.953	-0.311	-1.321	-1.024	-0.777	-0.924	-1.062	-1.316	-0.137	-0.993	-0.689	-1.034	99	99	99	0.001118	0	0	0	2.89
Group 1	A_44_P670185			0.788	0.986	0.491	0.018	-0.613	-1.67	-0.626	-1.281	-0.735	-1.049	-1.037	-0.594	-0.888	-0.899	-0.932	99	99	99	0.001194	0	0	0	2.06
Group 1	A_44_P747182			0.376	1.003	0.957	-0.065	-0.714	-1.556	-0.858	-1.156	-0.685	-0.609	-1.087	-1.001	-1.046	-0.863	-0.818	99	99	99	0.000963	0	0	0	2.92
Group 1	A_44_P355509			-0.059	0.793	1.328	-0.545	0.002	-1.519	-0.584	-0.885	-1.178	-1.004	-0.791	-0.91	-1.07	-0.872	-0.77	99	99	99	0.001333	0	0	0	2.29
Group 1	A_44_P110429	Fam57a	family with sequence similarity 57, member A	0.281	0.606	1.418	-1.347	-0.112	-0.846	-0.785	-1.057	-0.837	-0.914	-1.035	-0.756	-0.863	-0.94	-0.92	99	99	99	0.001118	0	0	0	2.17
Group 1	A_44_P278975	Slc39a8	solute carrier family 39 (zinc transporter), member 8	0.057	0.214	1.514	-1.411	0.358	-0.733	-1.212	-0.988	-0.42	-0.784	-1.133	-0.787	-0.726	-0.921	-1.07	99	99	99	0.001232	0	0	0	2.15
Group 1	A_44_P548507	Chn1	chimerin (chimaerin) 1	0.054	0.168	1.257	-1.346	0.82	-0.951	-0.667	-1.034	-0.986	-0.747	-1.088	-0.875	-0.963	-0.864	-0.905	99	99	99	0.000963	0	0	0	2.08
Group 1	A_44_P512794			-1.198	0.886	1.333	-0.949	-0.258	0.186	-0.611	-0.765	-1.218	-0.694	-0.918	-1.07	-0.849	-0.837	-1.026	99	99	99	0.001292	0	0	0	2.43
Group 1	A_43_P19157			-0.961	1.368	0.759	-1.072	-0.534	0.44	-0.779	-0.915	-0.994	-0.864	-1.09	-0.735	-0.855	-0.81	-1.05	99	99	99	0.001259	0	0	0	2.31
Group 1	A_44_P315397	Ccbe1	collagen and calcium binding EGF domains 1	0.041	0.166	0.306	-1.348	-0.746	1.582	-1.399	-1.137	0.413	-0.35	-1.386	-0.845	-0.921	-0.923	-0.89	99	99	99	0.000963	0	0	0	2.99
Group 2	A_43_P19503			-0.998	-0.866	1.477	-0.017	0.906	-0.503	-0.54	-1.046	-0.999	-1.051	-1.01	-0.609	-0.977	-0.699	-1.031	99	99	99	0.001326	0	0	0	3.64
Group 2	A_42_P756334	Myh6	myosin, heavy chain 6, cardiac muscle, alpha	-0.296	-0.483	-0.121	2.011	-0.596	-0.516	-0.776	-0.951	-0.993	-0.862	-0.989	-0.879	-0.826	-0.72	-1.158	99	99	0.000127	9	0	0	-3.49	0
Group 2	A_44_P210250	Myh7	myosin, heavy chain 7, cardiac muscle, beta	-0.319	-0.468	-0.174	2.02	-0.587	-0.472	-0.793	-0.965	-0.965	-0.839	-1.001	-0.891	-0.909	-0.715	-1.092	99	99	0.000125	0.001118	0	0	-3.65	3.74
Group 2	A_42_P473398	Cxcl1	chemokine (C-X-C motif) ligand 1 (melanoma growth stimulating activity, alpha)	-0.951	-0.942	-0.842	0.962	0.928	0.845	1.958	-0.396	0.025	-1.669	1.141	0.668	-1.308	-0.792	-0.462	8.7e-05	99	99	9	2.99	0	0	0
Group 2	A_44_P437203			-1.036	-0.839	-0.856	0.891	0.962	0.878	1.847	0.115	0.148	-1.282	1.03	-1.206	-1.447	1.529	-0.326	0.000122	99	99	9	2.38	0	0	0
Group 2	A_44_P487788	RGD1305627	hypothetical LOC314467	-0.933	-0.894	-0.909	0.912	0.974	0.85	1.885	-0.677	-0.889	1.571	-0.93	-1.075	-0.569	-0.655	1.992	8.1e-05	99	99	9	4.76	0	0	0
Group 2	A_44_P360958			-0.965	-0.957	-0.81	0.868	0.891	0.974	1.36	1.101	-1.112	0.847	-0.92	1.378	-1.232	-0.206	1.804	0.000121	99	99	9	2.1	0	0	0
Group 2	A_44_P480344			-0.914	-0.929	-0.894	0.889	0.958	0.891	0.458	1.815	-0.186	-1.828	-0.072	1.199	0.266	-0.217	-1.924	8.8e-05	99	99	9	2.06	0	0	0
Group 2	A_44_P975437	Cldn4	claudin 4	-0.932	-0.941	-0.864	0.903	0.973	0.86	1.178	0.774	0.751	-0.004	-0.195	-1.836	0.985	-0.305	-1.839	9.2e-05	99	99	9	2.36	0	0	0
Group 2	A_44_P332515	Olr1523	olfactory receptor 1523	-0.898	-0.812	-1.021	0.89	0.955	0.888	1.202	1.35	-0.839	-0.98	1.648	-0.957	1.008	1.47	-0.935	0.000113	99	99	9	2.89	0	0	0
Group 2	A_44_P148207			-1.02	-0.903	-0.799	0.99	0.988	0.743	0.873	1.163	-1.662	-0.912	-0.901	-0.919	0.215	0.648	-2.009	99	99	0.000142	9	0	0	-2.21	0
Group 2	A_44_P269216	Olr1155	olfactory receptor 1155	-0.833	-0.929	-0.971	0.972	0.842	0.92	1.114	1.342	-1.179	-1.273	-1.258	0.264	0.464	1.686	-1.288	0.000116	99	99	9	2.23	0	0	0
Group 2	A_44_P847378			-0.964	-0.856	-0.909	1.026	0.926	0.777	1.215	1.326	-0.961	-0.523	-1.532	-0.458	1.023	1.516	-0.673	0.000133	99	99	9	2.75	0	0	0
Group 2	A_43_P16193	Kcna6	potassium voltage gated channel, shaker related subfamily, member 6	-0.973	-0.905	-0.854	0.929	0.999	0.802	1.239	1.337	-0.703	-0.562	-1.279	-0.811	0.908	1.368	-1.414	0.000132	99	99	9	2.06	0	0	0
Group 2	A_44_P131520			-0.994	-0.809	-0.927	0.963	0.951	0.816	1.146	1.415	-0.751	-0.568	-0.953	-1.13	1.18	1.205	-1.298	0.000129	99	99	9	2.32	0	0	0
Group 2	A_44_P557253	Olr689	olfactory receptor 689	-0.993	-0.888	-0.85	0.985	0.93	0.817	1.228	1.342	-0.514	-0.336	-1.269	-0.991	1.274	1.257	-0.981	0.000123	99	99	9	2.17	0	0	0
Group 2	A_44_P496341	Olr1543	olfactory receptor 1543	-0.87	-0.997	-0.866	0.979	0.912	0.842	1.174	1.232	0.093	-0.441	-0.518	-1.182	1.247	1.313	-0.496	9.7e-05	99	99	9	3.06	0	0	0
Group 2	A_44_P480032	Olr416	olfactory receptor 416	-0.986	-0.895	-0.847	1.039	0.855	0.835	1.255	1.321	-0.697	-1.02	0.165	-1.444	1.224	1.319	-0.402	0.000128	99	99	9	2.8	0	0	0
Group 2	A_44_P442705	Olr1240	olfactory receptor 1240	-0.924	-0.905	-0.909	0.931	0.932	0.875	1.244	1.336	-0.692	-0.755	-0.779	-1.136	1.314	1.131	0.001	8.1e-05	99	99	9	2.49	0	0	0
Group 2	A_44_P928636			-0.911	-0.893	-0.932	0.973	0.929	0.833	1.365	1.102	-1.163	-0.382	-1.092	-1.159	0.823	1.534	0.067	8.8e-05	99	99	9	2.52	0	0	0
Group 2	A_44_P353872	Nccrp1	non-specific cytotoxic cell receptor protein 1 homolog (zebrafish)	-0.833	-0.962	-0.937	0.907	0.997	0.829	1.227	1.148	-1.344	0.03	-0.313	-1.746	0.52	1.766	-0.191	0.000121	99	99	9	2.12	0	0	0
Group 2	A_44_P553047			-0.912	-0.844	-0.979	0.922	0.936	0.878	1.286	1.215	-0.159	0.608	-0.444	-1.775	1.259	1.298	-0.459	9.7e-05	99	99	9	2.21	0	0	0
Group 2	A_43_P12082	Aipl1	aryl hydrocarbon receptor-interacting protein-like 1	-0.988	-0.899	-0.847	0.953	0.948	0.831	1.195	1.377	-0.603	1.677	-1.464	-0.125	1.303	1.167	-1.138	0.000118	99	99	9	2.24	0	0	0
Group 2	A_44_P132967			-0.84	-0.994	-0.898	0.991	0.92	0.821	1.209	1.332	-0.946	0.097	-1.998	0.263	1.315	1.023	-1.367	0.000131	99	99	9	2.06	0	0	0
Group 2	A_43_P16178			-0.889	-0.83	-1.015	0.923	0.895	0.915	1.197	1.283	-0.102	0.409	-2	0.571	1.298	1.258	-0.822	9.7e-05	99	99	9	2.71	0	0	0
Group 2	A_44_P197263			-0.865	-0.89	-0.98	0.936	0.942	0.857	1.219	1.353	-0.543	-0.047	-1.898	-0.033	1.007	1.438	-0.075	9.2e-05	99	99	9	2.51	0	0	0
Group 2	A_44_P470918			-0.848	-0.91	-0.976	0.875	0.889	0.97	1.236	1.282	-0.214	-1.449	-0.626	-0.44	0.561	0.497	1.498	9.7e-05	99	99	9	2.27	0	0	0
Group 2	A_44_P555337			-0.943	-0.982	-0.808	0.89	0.862	0.98	1.327	1.195	-0.26	0.743	0.892	-1.863	0.348	0.602	1.549	0.000113	99	99	9	2.79	0	0	0
Group 2	A_44_P283260	Olr1633	olfactory receptor 1633	-0.97	-0.841	-0.919	1.021	0.91	0.799	1.208	1.35	-0.418	0.75	1.56	-1.104	0.66	0.701	1.301	0.000121	99	99	9	2.9	0	0	0
Group 2	A_44_P907014			-0.935	-0.985	-0.81	1.015	0.87	0.844	1.259	1.311	-0.548	-0.561	1.624	0.872	0.282	0.296	1.735	0.000132	99	99	9	2.44	0	0	0
Group 2	A_44_P577978	Slc39a14	solute carrier family 39 (zinc transporter), member 14	-1.024	-0.829	-0.876	0.83	0.932	0.968	0.39	0.765	1.413	0.533	1.396	0.618	0.061	0.218	-0.885	0.000135	99	99	9	2.17	0	0	0
Group 2	A_44_P138631			-0.818	-1.029	-0.885	0.927	0.889	0.916	0.924	0.993	0.807	0.029	0.115	1.895	0.67	1.145	0.884	0.000123	99	99	9	2.11	0	0	0
Group 2	A_44_P482715	Thsd7b	thrombospondin, type I, domain containing 7B	-0.798	-0.947	-0.988	0.88	0.924	0.928	1.111	1.367	-0.127	-0.762	-0.711	1.892	1.119	1.285	0.051	9.9e-05	99	99	9	2.89	0	0	0
Group 2	A_44_P553566			-0.902	-0.919	-0.912	1.025	0.862	0.846	1.219	1.36	-0.658	-0.231	0.987	1.505	1.176	1.349	-0.242	0.000106	99	99	9	2.52	0	0	0
Group 2	A_44_P466517			-1.037	-0.851	-0.84	0.882	0.842	1.004	1.351	1.196	-0.393	0.155	1.207	1.128	0.882	1.48	-0.056	0.000137	99	99	9	2.7	0	0	0
Group 2	A_44_P867900			-0.883	-0.962	-0.892	0.896	0.899	0.943	1.187	1.289	-0.077	-0.117	0.977	1.478	0.616	1.674	-0.007	8.1e-05	99	99	9	2.43	0	0	0
Group 2	A_44_P189348	Olr712	olfactory receptor 712	-0.959	-0.926	-0.85	0.933	0.962	0.84	0.975	1.506	-0.202	0.444	0.702	1.389	1.106	1.35	-0.053	8.4e-05	99	99	9	3.19	0	0	0
Group 2	A_44_P944071			-0.941	-0.889	-0.902	0.817	1.031	0.884	0.998	0.364	1.257	0.5	0.782	1.35	1.197	1.375	-0.576	0.000129	99	99	9	2.03	0	0	0
Group 2	A_44_P500961	Gdnf	glial cell derived neurotrophic factor	-1.046	-0.785	-0.898	0.919	0.869	0.94	0.866	0.901	0.94	0.83	0.939	0.94	0.948	1.527	-0.528	0.000122	99	99	9	3.47	0	0	0
Group 2	A_43_P22979	Tyrp1	tyrosinase-related protein 1	-0.572	-1.173	-0.769	1.135	1.172	0.208	0.882	0.998	0.852	1.156	0.782	0.765	-0.147	1.662	0.673	99	0.000221	99	9	0	4.03	0	0
Group 2	A_44_P1011898	Gclm	glutamate cysteine ligase, modifier subunit	-0.892	-0.931	-0.904	0.785	0.868	1.073	1.362	0.958	0.233	0.991	1.221	0.434	-0.781	1.566	0.958	0.000137	99	99	9	3.6	0	0	0
Group 2	A_44_P530232			-0.956	-0.871	-0.91	0.95	0.886	0.901	0.868	1.259	0.536	1.146	0.57	0.971	-0.736	1.205	1.367	8.4e-05	99	99	9	2.3	0	0	0
Group 2	A_44_P377976			-0.807	-0.75	-0.796	-0.106	0.988	1.471	0.932	1.335	0.321	0.994	0.83	0.91	0.38	0.934	1.302	99	99	0.000125	9	0	0	2.13	0
Group 2	A_44_P678814			-1.238	-0.818	-0.273	0.064	0.855	1.41	1.299	0.968	0.311	0.699	1.058	0.954	0.79	1.076	0.854	99	99	99	0.001118	0	0	0	-2.61
Group 2	A_42_P493301	Pou3f1	POU class 3 homeobox 1	-1.62	-0.669	-0.002	0.419	0.949	0.923	1.003	0.918	0.653	0.942	0.873	0.908	0.785	1.05	0.885	99	99	99	0.001118	0	0	0	-2.34
Group 2	A_42_P466283	Gzmk	granzyme K	-0.836	-1.242	0.19	-0.342	0.865	1.363	0.893	0.883	0.949	0.889	1.022	0.812	1.106	0.649	0.946	99	0.0003	99	9	0	2.93	0	0
Group 2	A_44_P103225	Cd3e	CD3 molecule, epsilon	-0.693	-0.939	0.196	-0.679	0.387	1.728	0.841	0.914	0.974	0.838	0.987	0.905	1.155	0.63	0.909	99	0.000246	0.000125	9	0	3.57	4.15	0
Group 2	A_43_P11590	Mmp7	matrix metallopeptidase 7	-0.852	-1.305	0.025	0.124	0.485	1.523	0.873	0.876	0.982	0.854	0.921	0.954	0.711	0.669	1.281	99	0.000204	0.000133	9	0	5.77	4.71	0
Group 2	A_43_P15819	Prss22	protease, serine, 22	-1.001	-0.861	-0.872	0.919	0.962	0.853	0.829	0.889	1.001	0.912	1.034	0.768	1.241	-0.328	1.178	8.1e-05	99	99	9	5.33	0	0	0
Group 2	A_44_P885514			-0.996	-0.928	-0.795	1.082	0.802	0.835	0.958	0.896	0.877	0.755	0.937	0.959	1.72	-0.174	0.527	99	0.000255	99	9	0	2.45	0	0
Group 2	A_44_P651831	RGD1565533	RGD1565533	-0.838	-0.82	-0.842	1.278	1.129	0.092	0.81	0.931	0.992	1.302	0.607	0.755	1.963	-0.591	0.152	99	0.000238	99	9	0	2.2	0	0
Group 2	A_44_P961280			-0.344	0.131	-1.851	0.6	0.78	0.685	0.804	0.96	0.958	0.838	0.966	0.922	1.039	0.611	1.041	99	0.000308	0.000153	9	0	4.11	4.37	0
Group 2	A_44_P590505			-1.164	-0.428	-0.96	1.112	1.084	0.357	0.827	0.894	1.006	0.663	1.34	0.636	1.01	0.766	0.914	99	0.000277	99	9	0	2.64	0	0
Group 2	A_44_P745749			-1.478	-0.274	-0.557	1.345	0.761	0.203	0.864	0.718	1.015	0.842	0.881	0.981	0.939	0.927	0.853	99	99	99	0.001118	0	0	0	-2.55
Group 2	A_44_P633041			-0.997	-0.525	-0.744	1.067	1.412	-0.212	1.126	0.664	0.915	0.942	1.05	0.731	0.845	1.123	0.748	99	99	99	0.001259	0	0	0	-2.15
Group 2	A_43_P11574	St8sia1	ST8 alpha-N-acetyl-neuraminide alpha-2,8-sialyltransferase 1	-0.893	-0.388	-0.7	1.226	1.32	-0.564	0.775	0.852	1.09	0.92	0.877	0.935	0.973	0.698	1.043	99	99	0.000133	0.001333	0	0	2.16	-2.02
Group 2	A_42_P598304	Klrb1a	killer cell lectin-like receptor subfamily B, member 1A	-0.292	-0.985	-1.078	1.194	1.165	-0.004	0.739	0.959	1.025	1.052	0.967	0.699	1.09	0.641	0.974	99	0.000308	99	9	0	3.38	0	0
Group 2	A_44_P808277	Ptk7	PTK7 protein tyrosine kinase 7	0.253	-1.021	-1.064	0.748	1.441	-0.356	0.824	1.014	0.871	0.856	0.946	0.922	0.944	0.854	0.927	99	99	99	0.001068	0	0	0	-2.15
Group 2	A_44_P946130			-0.465	-1.359	-0.345	0.965	1.364	-0.161	0.837	0.893	0.995	0.935	0.768	0.997	0.666	1.02	0.909	99	0.0003	99	9	0	2.76	0	0
Group 2	A_44_P346537	Olr270	olfactory receptor 270	-0.92	-0.906	-0.905	0.955	0.995	0.782	0.995	1.059	0.659	1.377	0.234	0.939	0.549	1.388	0.687	0.000121	99	99	9	2.6	0	0	0
Group 2	A_44_P361000	Grxcr1	glutaredoxin, cysteine rich 1	-0.915	-1.038	-0.774	0.887	0.869	0.971	1.011	0.896	0.796	1.182	0.599	0.841	0.579	1.446	0.422	0.000135	99	99	9	3.1	0	0	0
Group 2	A_44_P438143	Nrg1	neuregulin 1	-1.003	-0.917	-0.809	0.85	0.871	1.009	0.617	0.946	1.119	0.889	0.7	1.094	0.899	1.298	0.268	0.000121	99	99	9	3.93	0	0	0
Group 2	A_44_P249033	Hmga1	high mobility group AT-hook 1	-0.891	-0.901	-0.943	0.829	0.922	0.983	0.87	0.962	0.905	0.955	0.871	0.91	0.849	1.508	0.083	9.7e-05	0.000204	0.000125	9	2.45	2.22	1.83	0
Group 2	A_44_P501112	Mmp9	matrix metallopeptidase 9	-0.959	-0.771	-0.987	1.013	0.725	0.979	1.024	0.857	0.844	0.804	0.953	0.97	0.921	1.319	0.34	99	0.000269	0.000146	9	0	4.2	4.56	0
Group 2	A_44_P604902			-0.917	-0.897	-0.918	0.868	0.832	1.032	1.329	0.595	0.73	1.109	0.89	0.718	0.904	1.3	0.428	0.000121	99	99	9	2.17	0	0	0
Group 2	A_44_P775534	LOC364753	similar to NSFL1 (p97) cofactor (p47)	-0.82	-1.009	-0.904	0.945	0.909	0.879	1.272	0.904	0.46	0.784	1.193	0.704	0.405	1.622	0.374	9.7e-05	99	99	9	2.81	0	0	0
Group 2	A_44_P667125			-0.829	-1.019	-0.881	0.834	0.893	1.002	1.139	1.057	0.455	0.448	1.114	1.07	0.743	1.569	-0.099	0.000121	99	99	9	3.58	0	0	0
Group 2	A_44_P203731	RGD1559647	similar to Psmc6 protein	-0.969	-0.925	-0.838	0.822	0.928	0.983	1.26	1.007	0.34	0.402	0.936	1.254	0.661	1.619	0.019	0.000113	99	99	9	2.6	0	0	0
Group 2	A_44_P821972	LOC366728	similar to ribosomal protein L3 isoform b	-0.936	-0.948	-0.853	0.949	0.909	0.878	1.127	1.252	0.152	0.552	0.972	1.153	0.979	1.369	0.167	8.7e-05	99	99	9	2.34	0	0	0
Group 2	A_44_P105687			-0.852	-0.981	-0.897	0.959	0.984	0.787	1.314	1.14	-0.038	1.016	0.829	0.882	0.98	1.391	0.114	0.000116	99	99	9	4.07	0	0	0
Group 2	A_44_P518221	Disp2	dispatched homolog 2 (Drosophila)	-1.034	-0.818	-0.879	0.878	0.909	0.944	1.189	1.207	0.097	1.228	0.376	0.975	1.121	1.256	0.035	0.000121	99	99	9	2.47	0	0	0
Group 2	A_44_P494020	Olr641	olfactory receptor 641	-0.912	-0.918	-0.906	0.952	0.956	0.827	0.918	1.335	0.348	1.129	0.591	0.976	0.966	1.365	0.214	8.1e-05	99	99	9	3.44	0	0	0
Group 2	A_44_P511159			-0.898	-0.922	-0.914	0.902	1.003	0.829	0.942	1.087	0.687	1.029	0.878	0.826	1.04	1.267	0.281	8.1e-05	99	0.000133	9	4.2	0	2.29	0
Group 2	A_44_P344205	Olr868	olfactory receptor 868	-0.885	-1.016	-0.832	0.935	0.944	0.853	1.107	1.092	0.454	1.192	0.8	0.694	1.036	1.222	0.341	0.000113	99	99	9	2.67	0	0	0
Group 2	A_44_P291037	Coch	coagulation factor C homolog, cochlin (Limulus polyphemus)	-0.965	-0.932	-0.836	0.996	0.902	0.835	1.048	1.202	0.376	1.187	0.745	0.767	1.127	1.179	0.276	0.000119	99	99	9	2.38	0	0	0
Group 2	A_44_P151533	Olr150	olfactory receptor 150	-0.912	-0.912	-0.913	0.969	0.906	0.862	1.02	1.213	0.407	1.085	0.956	0.673	1.215	1.121	0.237	8.1e-05	99	99	9	3.47	0	0	0
Group 2	A_42_P661600	Reg3a	regenerating islet-derived 3 alpha	-0.987	-0.837	-0.91	0.978	0.91	0.846	1.026	1.284	0.26	1.107	0.863	0.729	1.035	1.057	0.592	9.9e-05	99	99	9	2.73	0	0	0
Group 2	A_44_P659230			-0.917	-0.906	-0.91	0.953	0.791	0.988	1.228	1.227	-0.015	1.164	0.908	0.626	0.986	1.155	0.542	0.000101	99	99	9	2.87	0	0	0
Group 2	A_44_P545498	Sox11	SRY (sex determining region Y)-box 11	-0.983	-0.871	-0.876	1.025	0.902	0.803	1.226	1.347	-0.572	1.004	1.042	0.652	0.846	1.463	0.168	0.000121	99	99	9	2.91	0	0	0
Group 2	A_44_P814074			-0.907	-0.913	-0.913	1.019	0.897	0.818	1.205	1.303	-0.173	0.732	1.15	0.83	1.142	1.199	0.231	0.000121	99	99	9	2.01	0	0	0
Group 2	A_44_P347283			-1.009	-0.916	-0.806	0.99	0.9	0.84	1.291	1.128	0.049	0.44	1.308	0.867	1.195	1.086	0.303	0.000131	99	99	9	2.37	0	0	0
Group 2	A_44_P636724			-0.997	-0.935	-0.799	0.857	0.881	0.992	1.184	1.23	0.06	0.176	1.062	1.26	0.868	1.036	0.794	0.000133	99	99	9	2.23	0	0	0
Group 2	A_44_P477954			-1.001	-0.917	-0.815	0.903	0.887	0.943	1.289	1.141	0.028	0.382	1.038	1.199	0.779	1.166	0.74	0.000115	99	99	9	2.28	0	0	0
Group 2	A_44_P515593			-0.965	-0.961	-0.806	0.898	0.848	0.985	1.229	1.163	0.116	0.481	1.109	1.06	0.786	1.213	0.67	0.000121	99	99	9	2.35	0	0	0
Group 2	A_44_P431358			-0.924	-1.03	-0.775	0.894	0.9	0.935	1.237	1.114	0.184	0.472	0.965	1.182	0.77	0.997	0.915	0.000137	99	99	9	2.3	0	0	0
Group 2	A_44_P464221	RGD1566373	similar to large subunit ribosomal protein L36a	-0.986	-0.907	-0.84	0.849	0.889	0.994	1.272	1.121	0.116	0.473	1.089	1.092	0.77	0.991	0.952	0.000121	99	99	9	2.31	0	0	0
Group 2	A_44_P380329			-0.91	-0.943	-0.881	0.931	0.817	0.987	1.145	1.194	0.233	0.476	1.108	1.082	0.69	0.844	1.169	0.000101	99	99	9	2.39	0	0	0
Group 2	A_44_P929321			-0.898	-0.981	-0.852	0.868	0.838	1.025	1.199	1.223	0.059	0.336	1.071	1.197	0.917	0.679	1.107	0.000131	99	99	9	2.18	0	0	0
Group 2	A_44_P419585	RGD1559615	similar to ankyrin repeat domain 26	-0.855	-0.974	-0.901	0.892	1.029	0.809	0.808	1.032	0.885	-0.089	1.267	1.211	1.079	0.502	1.088	0.000123	99	99	9	2.63	0	0	0
Group 2	A_43_P13048	Tnfsf11	tumor necrosis factor (ligand) superfamily, member 11	-0.924	-0.808	-0.843	0.297	1.362	0.916	0.641	0.896	1.164	0.74	0.962	1.025	1.217	0.546	0.913	99	99	0.00015	9	0	0	3.83	0
Group 2	A_44_P203217	Lrrc15	leucine rich repeat containing 15	-0.942	-0.913	-0.881	0.97	0.93	0.835	0.217	1.263	1.082	0.825	0.969	0.941	1.147	0.361	1.119	0.000121	99	0.000122	9	1.73	0	2.36	0
Group 2	A_44_P452176	Chi3l1	chitinase 3-like 1 (cartilage glycoprotein-39)	-0.915	-1.011	-0.806	0.88	0.941	0.911	0.328	0.722	1.476	0.932	0.915	0.874	1.199	0.84	0.633	0.000117	99	99	9	2.51	0	0	0
Group 2	A_44_P309146	Klhdc8a	kelch domain containing 8A	-1.502	-0.59	-0.407	0.86	1.091	0.549	0.457	0.76	1.019	1.025	0.559	1.003	0.858	0.893	0.963	99	99	99	0.001194	0	0	0	-2.87
Group 2	A_44_P264694	Apoc4	apolipoprotein C-IV	-1.367	-0.574	-0.684	0.761	1.031	0.833	0.909	0.911	0.911	0.93	0.97	0.83	0.784	1.049	0.886	99	0.000231	0.000127	0.001078	0	3.63	4.2	-3.32
Group 2	A_44_P356920			-1.329	-0.691	-0.634	0.868	0.834	0.952	1.087	0.606	0.92	0.822	1.117	0.75	0.894	0.793	1.027	99	99	99	0.001188	0	0	0	-2.98
Group 2	A_43_P22811	Cd6	Cd6 molecule	-1.5	-0.609	-0.445	0.794	0.878	0.882	0.902	0.926	0.897	0.94	0.959	0.828	0.965	0.491	1.2	99	0.0003	0.000147	9	0	2.65	3.31	0
Group 2	A_44_P544113	Ildr1	immunoglobulin-like domain containing receptor 1	-1.136	-0.88	-0.679	0.885	1.072	0.737	1.004	0.799	0.925	1.021	0.931	0.773	0.782	0.526	1.33	99	0.000277	99	9	0	2.51	0	0
Group 2	A_44_P222166	Cd86	CD86 molecule	-0.902	-1.056	-0.633	1.266	0.97	0.354	0.827	0.861	1.04	0.891	1.113	0.708	0.952	0.486	1.216	99	0.0003	99	9	0	2.16	0	0
Group 2	A_44_P265709	Il2rb	interleukin 2 receptor, beta	-0.979	-0.801	-0.818	1.259	1.023	0.316	0.738	0.929	1.056	0.928	1.026	0.776	1.19	0.456	1.011	99	0.000311	0.00014	9	0	2.61	2.88	0
Group 2	A_44_P354388			-0.883	-0.863	-0.872	1.339	0.869	0.409	0.831	1.069	0.828	0.98	0.872	0.885	1.014	0.653	1.045	99	0.000308	0.000122	9	0	2	2.06	0
Group 2	A_44_P384184			-0.862	-0.855	-0.865	1.433	0.749	0.4	1.042	0.777	0.91	1.054	0.829	0.847	0.867	0.526	1.269	99	99	0.000149	9	0	0	2.21	0
Group 2	A_43_P12878	St14	suppression of tumorigenicity 14 (colon carcinoma)	-0.749	-0.707	-1.037	1.545	0.589	0.36	0.77	0.947	1.011	1.048	0.891	0.788	1.081	0.64	0.984	99	0.0003	99	9	0	2.07	0	0
Group 2	A_42_P525886	Crabp1	cellular retinoic acid binding protein 1	-0.643	-0.547	-1.416	0.932	0.751	0.922	0.766	1.018	0.932	0.848	0.921	0.961	1.103	0.691	0.911	99	99	0.000125	9	0	0	5.35	0
Group 2	A_44_P932384	Plxnc1	plexin C1	-0.712	-0.29	-1.512	0.891	0.742	0.882	0.859	0.923	0.945	1.019	0.942	0.752	0.903	0.711	1.086	99	0.000273	99	9	0	2.91	0	0
Group 2	A_42_P818323	Gfra3	GDNF family receptor alpha 3	-1.196	-0.245	-1.133	0.905	0.921	0.748	0.648	1.022	1.029	0.863	0.902	0.972	1.046	0.806	0.878	99	99	0.0001	0.000963	0	0	3.61	-4.32
Group 2	A_44_P273839	Reg3g	regenerating islet-derived 3 gamma	-1.093	-0.751	-0.834	1.107	0.992	0.58	0.584	1.086	1.002	0.602	0.89	1.177	0.829	1.095	0.784	99	99	99	0.001259	0	0	0	-4.87
Group 2	A_44_P326031			-0.917	-0.908	-0.899	1.013	0.991	0.72	0.986	1.009	0.731	0.626	0.952	1.125	0.885	1.141	0.683	99	0.0003	99	9	0	2.66	0	0
Group 2	A_44_P123818			-0.845	-0.964	-0.926	0.924	0.948	0.864	1.106	0.928	0.677	0.801	1.057	0.867	1	1.19	0.464	8.1e-05	99	99	9	3.47	0	0	0
Group 2	A_44_P1055774			-0.919	-0.897	-0.914	0.778	0.955	0.999	1.059	0.874	0.794	0.774	0.952	1.004	1.083	1.038	0.573	9.8e-05	0.000255	0.000136	9	4.44	3.55	2.71	0
Group 2	A_44_P452070	Olr142	olfactory receptor 142	-0.88	-0.944	-0.903	0.768	0.907	1.052	0.956	1.142	0.597	0.657	1.071	0.983	1.039	1.029	0.641	0.000135	99	99	9	3.29	0	0	0
Group 2	A_44_P459092			-0.857	-0.993	-0.886	0.886	0.941	0.909	1.092	1.116	0.447	0.789	0.913	1.024	0.968	1.058	0.681	9.7e-05	99	99	9	2.16	0	0	0
Group 2	A_44_P288333	RGD1565560	similar to ribosomal protein S11	-0.901	-1.016	-0.815	0.894	0.871	0.967	1.144	1.063	0.442	0.729	1.015	0.968	0.846	1.149	0.692	0.000118	99	99	9	2.67	0	0	0
Group 2	A_44_P506673			-0.981	-0.89	-0.858	0.813	0.87	1.045	1.123	1.074	0.463	0.727	1.054	0.935	0.941	1.11	0.645	0.000132	99	99	9	2.79	0	0	0
Group 2	A_44_P1047933			-0.928	-0.892	-0.917	0.882	0.896	0.959	1.228	1.011	0.395	0.641	1.065	1.004	1.042	1.093	0.554	8.1e-05	99	99	9	4.16	0	0	0
Group 2	A_44_P347023			-0.862	-0.962	-0.911	0.984	0.859	0.891	1.15	1.107	0.373	0.587	1.065	1.044	1.139	0.862	0.706	9.7e-05	99	99	9	2.36	0	0	0
Group 2	A_44_P393985	RGD1560119	similar to actin alpha 1 skeletal muscle protein	-0.856	-0.973	-0.908	0.911	0.907	0.92	1.099	1.155	0.378	0.557	1.011	1.118	0.94	0.94	0.848	8.7e-05	99	99	9	2.3	0	0	0
Group 2	A_44_P161823	RGD1309049	similar to RIKEN cDNA 4933415F23	-0.803	-0.957	-0.971	0.938	0.83	0.964	1.143	1.162	0.284	0.742	0.997	0.972	0.809	1.004	0.884	0.000121	99	99	9	2.65	0	0	0
Group 2	A_44_P843972			-0.908	-0.908	-0.909	1.091	0.822	0.812	1.119	1.103	0.431	0.822	0.971	0.942	0.911	0.964	0.862	99	99	0.000122	0.000963	0	0	2.35	-1.84
Group 2	A_44_P631950			-0.872	-0.957	-0.903	0.949	0.979	0.805	0.881	1.346	0.379	0.78	0.947	1.002	1.006	0.662	1.044	9.7e-05	99	0.000133	0.001302	3.69	0	3.16	-2.47
Group 2	A_44_P744931			-0.923	-1.016	-0.79	0.943	0.853	0.933	0.951	1.185	0.524	0.871	0.859	0.943	0.878	0.897	0.913	0.000135	99	99	9	2.14	0	0	0
Group 2	A_44_P247815	Olr1538	olfactory receptor 1538	-0.902	-0.911	-0.911	1.1	0.838	0.785	0.986	1.063	0.664	0.9	0.886	0.952	0.907	0.817	1.01	99	99	0.0001	0.000963	0	0	2.23	-1.86
Group 2	A_44_P596913			-0.876	-0.75	-1.095	0.908	0.929	0.884	0.854	1.233	0.559	0.991	0.933	0.796	0.971	0.842	0.905	99	99	99	0.001232	0	0	0	-2.04
Group 2	A_44_P363071	Olr1106	olfactory receptor 1106	-0.853	-0.961	-0.92	0.952	0.96	0.822	0.808	0.921	1.003	1.238	0.794	0.654	0.741	1.151	0.817	0.000118	0.000268	99	9	2.14	1.99	0	0
Group 2	A_44_P194806	Baalc	brain and acute leukemia, cytoplasmic	-0.989	-0.698	-1.029	0.948	0.798	0.97	0.804	0.994	0.931	1.006	0.831	0.891	0.638	1.196	0.841	99	0.0003	99	9	0	2.11	0	0
Group 2	A_44_P809374	Clcf1	cardiotrophin-like cytokine factor 1	-0.915	-0.881	-0.942	0.887	0.903	0.948	0.943	0.916	0.879	1.011	0.807	0.913	0.672	1.193	0.831	8.1e-05	0.000168	0.000149	9	3.38	2.57	1.94	0
Group 2	A_44_P974179	Lca5l	Leber congenital amaurosis 5-like	-0.968	-0.931	-0.827	1.059	0.821	0.847	0.965	0.959	0.808	0.949	0.727	1.045	0.751	1.102	0.862	99	0.000231	99	0.001333	0	2.95	0	-1.9
Group 2	A_42_P693821	Fosl1	fos-like antigen 1	-0.776	-0.955	-0.999	0.928	0.894	0.909	0.845	0.958	0.925	0.916	0.842	0.957	0.781	1.248	0.57	9.7e-05	0.000248	99	9	5.53	5.02	0	0
Group 2	A_44_P311364	Clca2	chloride channel calcium activated 2	-0.958	-1.009	-0.758	0.927	0.808	0.989	0.902	0.942	0.877	0.951	0.894	0.838	0.638	1.335	0.525	99	0.0003	99	9	0	4.97	0	0
Group 2	A_44_P406636			-1.051	-0.852	-0.818	0.783	0.897	1.041	1.041	0.844	0.845	0.953	0.605	1.137	0.823	1.27	0.573	99	0.000255	99	9	0	2.88	0	0
Group 2	A_44_P698466	Lrrtm2	leucine rich repeat transmembrane neuronal 2	-1.075	-0.748	-0.895	0.828	0.862	1.027	0.936	0.915	0.873	0.843	0.836	1.037	0.849	1.19	0.631	99	0.000311	99	9	0	2.63	0	0
Group 2	A_44_P292547	Olr463	olfactory receptor 463	-0.911	-0.914	-0.914	0.912	0.916	0.91	1.003	1.079	0.624	0.995	0.885	0.856	0.709	1.293	0.669	3.4e-05	99	0.0001	9	4.58	0	3.97	0
Group 2	A_44_P292547	Olr463	olfactory receptor 463	-0.911	-0.914	-0.914	0.912	0.916	0.91	1.003	1.079	0.624	0.995	0.885	0.856	0.709	1.293	0.669	3.4e-05	99	0.0001	9	4.58	0	3.97	0
Group 2	A_44_P365351	Olr1346	olfactory receptor 1346	-0.862	-0.974	-0.898	0.974	0.931	0.829	1.034	1.141	0.495	1.076	0.986	0.645	0.63	1.394	0.594	8.7e-05	99	99	9	3.54	0	0	0
Group 2	A_44_P470619			-0.918	-0.91	-0.907	0.99	0.925	0.82	1.011	1.084	0.607	0.96	0.983	0.789	0.771	1.086	0.868	8.1e-05	99	0.000125	0.000963	4.65	0	2.98	-3.4
Group 2	A_44_P555370			-1.039	-0.914	-0.774	0.92	0.956	0.851	1.055	1.046	0.574	1.013	0.848	0.835	0.577	1.12	0.916	0.00013	99	99	9	3.51	0	0	0
Group 2	A_44_P135757			-0.935	-0.892	-0.91	0.854	0.93	0.953	1.167	1.038	0.453	0.811	0.808	1.103	0.435	1.174	1.042	8.1e-05	99	99	9	2.9	0	0	0
Group 2	A_44_P163731	Galntl6	UDP-N-acetyl-alpha-D-galactosamine:polypeptide N-acetylgalactosaminyltransferase-like 6	-0.91	-0.913	-0.914	0.922	0.854	0.961	1.211	0.841	0.64	0.723	1.066	0.933	0.365	1.112	1.152	9.7e-05	99	99	9	2.03	0	0	0
Group 2	A_44_P276803	Zfp966	zinc finger protein 966	-0.941	-0.973	-0.815	0.919	0.799	1.01	1.114	0.987	0.593	0.72	1.195	0.78	0.537	1.12	1.013	0.000129	99	99	9	2.83	0	0	0
Group 2	A_44_P918939			-0.908	-0.911	-0.912	0.782	0.97	0.979	1.242	0.875	0.557	0.656	1.116	0.937	0.749	1.011	0.968	9.7e-05	99	99	0.000963	3.69	0	0	-2.63
Group 2	A_43_P13203	Wfdc18	WAP four-disulfide core domain 18	-0.874	-0.955	-0.905	0.959	0.95	0.827	1.088	0.663	0.96	0.767	1.163	0.779	1.053	0.714	0.954	8.1e-05	99	99	0.001042	3.81	0	0	-3.7
Group 2	A_44_P309179	Dtl	denticleless E3 ubiquitin protein ligase homolog (Drosophila)	-0.843	-0.936	-0.948	1.015	0.957	0.755	1.087	0.523	1.071	0.841	0.956	0.939	1.196	0.739	0.764	99	99	0.000125	9	0	0	2.15	0
Group 2	A_43_P16820	Sox4	SRY (sex determining region Y)-box 4	-0.939	-0.87	-0.901	0.886	1.135	0.69	0.948	0.877	0.913	0.911	0.788	1.032	1.124	1.036	0.52	99	0.000259	0.000146	9	0	1.54	2.24	0
Group 2	A_44_P151156	Kng1	kininogen 1	-0.903	-0.899	-0.901	0.676	1.178	0.848	0.883	0.783	1.062	0.924	0.8	1.008	1.014	0.967	0.746	99	0.00024	0.000107	0.000963	0	5.77	6.16	-4.57
Group 2	A_44_P454376	Kng1l1	kininogen 1-like 1	-0.95	-0.838	-0.905	0.717	1.222	0.754	0.879	0.75	1.093	0.916	0.817	1	0.939	0.944	0.853	99	0.000311	0.000105	0.000963	0	4.83	5.23	-3.65
Group 2	A_44_P494754	Clspn	claspin	-1.025	-0.736	-0.939	0.66	1.092	0.948	0.816	0.98	0.935	0.803	0.826	1.09	1.119	0.815	0.777	99	0.000255	99	9	0	2.63	0	0
Group 2	A_44_P687814			-0.805	-0.799	-1.102	0.751	1.084	0.871	0.722	0.888	1.1	0.837	0.949	0.945	1.155	0.79	0.755	99	99	0.000147	9	0	0	2.08	0
Group 2	A_44_P468468	Lbp	lipopolysaccharide binding protein	-0.81	-0.681	-1.145	0.475	1.136	1.026	0.734	0.774	1.185	0.824	0.957	0.947	1.13	0.667	0.897	99	99	0.000133	9	0	0	3.57	0
Group 2	A_44_P393822	Plekho1	pleckstrin homology domain containing, family O member 1	-0.804	-0.907	-0.998	0.658	1.043	1.008	0.767	0.908	1.052	0.935	0.855	0.947	0.997	0.743	0.985	99	99	0.000125	0.001262	0	0	2.03	-1.52
Group 2	A_44_P228942	Runx1	runt-related transcription factor 1	-0.967	-0.916	-0.847	0.798	1.017	0.914	0.722	0.947	1.052	0.824	0.994	0.915	0.965	0.641	1.099	99	99	0.000125	9	0	0	2.48	0
Group 2	A_42_P693316	Cfi	complement factor I	-0.891	-0.633	-1.157	0.791	1.109	0.782	0.768	0.889	1.063	0.79	0.992	0.947	1.007	0.687	1.02	99	99	0.000142	0.001141	0	0	3.69	-3.41
Group 2	A_44_P150185	Ltbp2	latent transforming growth factor beta binding protein 2	-0.824	-0.724	-1.151	0.747	1.03	0.922	0.85	0.934	0.946	0.836	0.918	0.975	0.833	0.87	1.02	99	0.000231	0.000142	0.001042	0	3.18	3.1	-2.6
Group 2	A_42_P521210	Thbs2	thrombospondin 2	-1.098	-0.575	-1.018	0.799	0.928	0.964	0.916	0.912	0.892	0.88	0.885	0.957	0.812	1.009	0.894	99	99	99	0.001268	0	0	0	-2.08
Group 2	A_44_P930826	Clec2d2	C-type lectin domain family 2 member D2	-1.064	-0.679	-0.973	0.936	0.905	0.875	0.796	0.927	1.005	0.863	0.946	0.925	0.956	0.818	0.958	99	0.000238	0.0001	0.000963	0	4.45	5.16	-5.12
Group 2	A_42_P602511	Kcnn4	potassium intermediate/small conductance calcium-activated channel, subfamily N, member 4	-0.932	-0.76	-1.033	0.988	0.848	0.888	0.842	0.881	1.006	0.929	0.951	0.85	0.932	0.902	0.89	99	0.000255	0.000142	0.001118	0	2.92	2.59	-1.88
Group 2	A_44_P556989	Ngfr	nerve growth factor receptor	-0.931	-0.673	-1.104	0.924	0.8	0.984	0.885	0.926	0.92	0.909	0.896	0.926	0.946	0.959	0.822	99	0.000231	0.000125	0.000963	0	3.59	3.65	-3.38
Group 2	A_44_P655718	Fam72a	family with sequence similarity 72, member A	-0.995	-0.751	-0.976	0.954	0.779	0.989	0.908	0.896	0.929	0.775	0.999	0.948	0.883	0.895	0.938	99	0.000256	99	9	0	2.07	0	0
Group 2	A_44_P374958	Pcsk1	proprotein convertase subtilisin/kexin type 1	-0.953	-0.795	-0.969	0.788	0.826	1.103	0.847	1.009	0.877	0.874	0.93	0.932	0.963	0.896	0.873	99	0.000198	0.0001	0.000963	0	3.83	3.4	-2.08
Group 2	A_42_P676304	Ifitm1	interferon induced transmembrane protein 1	-0.81	-0.741	-1.16	0.87	0.908	0.932	0.942	0.922	0.863	0.989	0.913	0.818	0.978	0.838	0.897	99	0.000289	99	9	0	2.52	0	0
Group 2	A_44_P470824	Trip13	thyroid hormone receptor interactor 13	-0.821	-0.776	-1.12	0.928	0.841	0.949	0.853	0.96	0.913	0.916	0.9	0.907	1.058	0.837	0.8	99	0.000279	99	9	0	2.78	0	0
Group 2	A_42_P827359	Mybl2	myeloblastosis oncogene-like 2	-0.824	-0.793	-1.103	0.973	0.839	0.908	0.889	0.891	0.949	0.829	0.913	0.981	1.041	0.763	0.9	99	0.000277	99	9	0	2.36	0	0
Group 2	A_44_P311096	Abcb4	ATP-binding cassette, subfamily B (MDR/TAP), member 4	-0.74	-0.876	-1.1	0.989	0.822	0.905	0.867	0.982	0.88	0.919	0.891	0.92	0.949	0.928	0.844	99	0.000255	0.000133	0.001118	0	3.07	2.97	-2.15
Group 2	A_44_P458855	Ptprn	protein tyrosine phosphatase, receptor type, N	-0.808	-0.813	-1.102	0.898	0.89	0.934	0.842	0.929	0.956	0.909	0.865	0.953	0.952	0.992	0.763	99	0.000255	0.00015	9	0	4.7	4.32	0
Group 2	A_44_P1050595	Cela1	chymotrypsin-like elastase family, member 1	-0.824	-0.815	-1.086	0.855	0.954	0.915	0.871	0.892	0.97	0.992	0.871	0.865	0.898	0.993	0.832	99	0.000204	0.000146	0.001042	0	4.15	3.24	-2.6
Group 2	A_44_P247286	Cxcl14	chemokine (C-X-C motif) ligand 14	-0.811	-0.89	-1.03	0.87	0.922	0.939	0.89	0.925	0.912	0.941	0.913	0.87	0.779	1.014	0.917	9.7e-05	0.000259	99	0.001326	4.85	3.64	0	-2.72
Group 2	A_44_P247281			-0.807	-0.972	-0.952	0.844	0.906	0.982	0.888	0.883	0.958	0.944	0.941	0.842	0.703	0.978	1.025	9.7e-05	0.000238	0.000146	9	5.33	3.87	3.68	0
Group 2	A_44_P883350			-0.904	-1.05	-0.772	0.864	0.885	0.977	0.971	0.955	0.804	0.889	0.919	0.925	0.859	0.844	1.024	99	0.000277	0.000146	0.001118	0	2.13	1.87	-1.81
Group 2	A_44_P548126	Socs3	suppressor of cytokine signaling 3	-0.902	-0.962	-0.871	0.835	0.97	0.93	0.813	1.069	0.844	0.877	0.905	0.953	0.907	0.922	0.906	9.7e-05	99	0.000142	0.001042	2.55	0	1.69	-1.62
Group 2	A_44_P163242	Epcam	epithelial cell adhesion molecule	-0.859	-0.874	-1.001	0.9	0.894	0.941	0.872	0.965	0.896	0.868	0.904	0.961	0.888	0.843	0.999	8.1e-05	0.00019	0.000108	0.000963	5.04	4.55	4.42	-4.21
Group 2	A_44_P377266	Olr1	oxidized low density lipoprotein (lectin-like) receptor 1	-0.931	-0.887	-0.917	0.99	0.838	0.907	0.912	0.958	0.868	0.838	0.999	0.898	0.834	0.895	1.005	8.1e-05	6.6e-05	0.0001	0.000963	6.29	5.88	5.75	-4.46
Group 2	A_42_P693096			-1.014	-0.83	-0.89	0.892	0.923	0.919	0.87	0.936	0.928	0.888	0.946	0.899	0.817	0.854	1.051	8.1e-05	0.000113	0.000102	0.000999	6.58	7.61	6.6	-4.86
Group 2	A_44_P132325			-0.934	-0.891	-0.911	0.832	0.978	0.925	0.929	0.941	0.868	0.994	0.906	0.835	0.875	0.899	0.962	8.1e-05	6.6e-05	0.0001	0.000963	3.21	4.08	3.8	-2.07
Group 2	A_44_P396842	Ucn2	urocortin 2	-1.025	-0.83	-0.878	0.903	0.906	0.924	0.86	0.95	0.917	0.98	0.838	0.905	0.823	1.038	0.852	8.4e-05	0.000247	99	0.001193	6.41	4.86	0	-3.53
Group 2	A_42_P570848	Pcsk1	proprotein convertase subtilisin/kexin type 1	-1.048	-0.888	-0.79	0.813	0.936	0.976	0.835	0.943	0.955	0.918	0.876	0.941	0.959	0.941	0.829	99	0.00019	0.0001	0.000963	0	4.05	4.11	-2.45
Group 2	A_44_P184297	Runx2	runt-related transcription factor 2	-0.985	-0.957	-0.791	0.932	0.906	0.895	0.96	0.978	0.792	0.866	1.004	0.861	1.032	0.903	0.792	0.000121	0.000231	0.000125	0.000963	2.29	3.48	3.13	-2.72
Group 2	A_44_P792845	Runx3	runt-related transcription factor 3	-0.998	-0.978	-0.75	0.984	0.879	0.862	0.827	0.957	0.949	0.858	1.043	0.827	1.017	0.797	0.913	99	0.000231	0.000153	0.001042	0	2.77	2.67	-2.24
Group 2	A_44_P1040503	Pctp	phosphatidylcholine transfer protein	-0.721	-0.904	-1.088	1.032	0.833	0.848	0.924	0.937	0.87	0.863	1.085	0.767	0.961	0.778	0.975	99	0.000259	99	9	0	2.17	0	0
Group 2	A_44_P163301	Olr1177	olfactory receptor 1177	-0.865	-0.959	-0.909	0.984	0.941	0.808	0.732	1.13	0.852	0.92	1.103	0.691	1.048	0.991	0.674	9.7e-05	99	99	9	3.15	0	0	0
Group 2	A_44_P898364			-0.806	-0.954	-0.974	0.944	0.894	0.895	0.923	0.993	0.814	0.903	1.002	0.822	1.091	0.962	0.649	0.000121	0.000268	99	9	1.95	2.14	0	0
Group 2	A_44_P464045	Arl11	ADP-ribosylation factor-like 11	-0.857	-0.872	-0.982	1.032	0.657	1.022	0.767	1.085	0.871	1.008	0.849	0.873	1.186	0.841	0.664	99	99	0.00015	9	0	0	2.06	0
Group 2	A_44_P372839			-0.811	-0.779	-1.118	1.005	0.735	0.968	0.923	0.935	0.876	0.776	0.906	1.041	1.118	1.019	0.535	99	0.000231	99	9	0	2.31	0	0
Group 2	A_44_P261949			-0.746	-0.849	-1.115	1.054	0.842	0.814	0.919	0.848	0.958	0.777	0.957	0.978	1.116	0.876	0.689	99	0.000263	99	9	0	3.81	0	0
Group 2	A_44_P714618	Arl4c-ps1	ADP-ribosylation factor-like 4C, pseudogene 1	-0.808	-0.842	-1.071	1.007	0.923	0.79	0.847	0.917	0.968	0.878	0.959	0.893	1.224	0.809	0.64	99	0.000229	0.000127	9	0	3.81	3.37	0
Group 2	A_44_P473159	Cenpi	centromere protein I	-0.794	-0.777	-1.141	0.852	0.868	0.992	0.989	0.789	0.949	0.774	0.984	0.958	1.168	0.757	0.759	99	0.000311	99	9	0	2.13	0	0
Group 2	A_44_P438117	Rgs1	regulator of G-protein signaling 1	-0.592	-0.711	-1.327	0.768	0.759	1.103	0.992	0.964	0.76	0.869	1.004	0.844	0.933	0.787	0.994	99	99	99	0.001184	0	0	0	-2.9
Group 2	A_44_P997586	Plk4	polo-like kinase 4	-0.854	-0.831	-1.037	0.859	0.802	1.061	0.941	0.976	0.815	0.869	1.005	0.856	0.82	0.788	1.105	99	0.000256	0.000157	9	0	2.32	2.04	0
Group 2	A_44_P945669	Dsn1	DSN1, MIND kinetochore complex component, homolog (S. cerevisiae)	-0.776	-0.771	-1.145	0.788	0.784	1.12	0.954	0.923	0.848	0.788	1.02	0.908	0.745	0.722	1.206	99	0.0003	99	9	0	2.6	0	0
Group 2	A_44_P518576	Mis18a	MIS18 kinetochore protein homolog A (S. pombe)	-0.645	-0.871	-1.176	0.788	0.877	1.026	0.931	0.924	0.87	0.758	0.933	1.014	0.738	0.617	1.258	99	0.0003	99	9	0	2.61	0	0
Group 2	A_43_P11861	Dio3	deiodinase, iodothyronine, type III	-0.696	-0.918	-1.096	0.809	1.01	0.891	0.954	0.845	0.921	0.815	0.984	0.921	1.001	0.538	1.117	99	0.000311	99	9	0	4.88	0	0
Group 2	A_44_P325479			-0.578	-0.832	-1.252	0.965	0.717	0.98	0.83	0.964	0.933	0.798	0.924	0.997	0.988	0.56	1.113	99	0.000311	99	9	0	2.31	0	0
Group 2	A_44_P140514	Cenpa	centromere protein A	-0.698	-0.898	-1.111	0.859	0.809	1.039	0.878	0.9	0.957	0.847	0.925	0.96	1.02	0.636	1.042	99	0.000229	0.000134	9	0	2.46	2.18	0
Group 2	A_44_P233867	Spon1	spondin 1, extracellular matrix protein	-0.708	-0.975	-1.025	0.826	0.788	1.094	0.794	0.846	1.081	0.813	0.934	0.984	1.07	0.712	0.935	99	99	0.000125	0.001118	0	0	4.43	-3.98
Group 2	A_44_P704618	Fam167a	family with sequence similarity 167, member A	-0.635	-1.013	-1.059	0.934	0.832	0.94	0.743	0.951	1.023	0.888	0.917	0.923	1.15	0.67	0.875	99	99	0.000142	9	0	0	4.27	0
Group 2	A_43_P15638	Tnc	tenascin C	-0.642	-0.858	-1.192	0.8	0.958	0.934	0.859	0.975	0.891	0.768	0.932	1.017	1.191	0.613	0.865	99	0.000263	99	9	0	4.78	0	0
Group 2	A_43_P19661	Tnc	tenascin C	-0.709	-0.949	-1.051	0.749	1.042	0.919	0.8	1.023	0.904	0.812	1.006	0.911	1.265	0.591	0.809	99	0.000259	0.000133	9	0	3.63	3.91	0
Group 2	A_44_P1013006	Steap1	six transmembrane epithelial antigen of the prostate 1	-0.788	-0.902	-1.039	0.873	0.95	0.907	0.823	0.896	0.998	0.852	0.968	0.893	1.322	0.465	0.803	0.000121	99	99	9	4.1	0	0	0
Group 2	A_43_P14894	Nppb	natriuretic peptide B	-0.78	-0.978	-0.973	0.953	0.907	0.871	0.849	1.01	0.854	0.844	0.866	0.987	1.294	0.322	0.882	9.7e-05	99	99	9	7.23	0	0	0
Group 2	A_42_P791677	Areg	amphiregulin	-0.832	-0.94	-0.962	0.913	0.968	0.853	0.811	0.991	0.928	0.943	0.803	0.981	1.193	0.639	0.852	8.1e-05	0.000231	0.000157	9	4.31	3.63	2.68	0
Group 2	A_43_P20133	Skil	SKI-like oncogene	-0.884	-0.989	-0.862	0.942	0.911	0.883	0.881	0.961	0.895	0.773	1.037	0.919	1.112	0.631	0.962	99	0.000204	99	9	0	2.11	0	0
Group 2	A_44_P335232	Ociad2	OCIA domain containing 2	-0.803	-1.108	-0.811	0.901	0.883	0.938	0.829	0.974	0.927	0.837	0.999	0.887	1.204	0.673	0.805	99	0.000263	99	9	0	2.24	0	0
Group 2	A_44_P485051	Siglech	sialic acid binding Ig-like lectin H	-0.854	-1.072	-0.8	0.969	0.892	0.864	0.785	0.891	1.044	0.86	1.018	0.847	1.197	0.56	0.908	0.000137	99	0.000157	9	4.42	0	4.94	0
Group 2	A_44_P210547	Klrb1b	killer cell lectin-like receptor subfamily B member 1B	-0.854	-0.967	-0.898	1.092	0.743	0.885	0.74	0.933	1.051	0.85	1.063	0.815	1.199	0.446	1.007	99	0.000311	99	9	0	2.59	0	0
Group 2	A_44_P433935	Plac1	placenta-specific 1	-0.975	-0.895	-0.846	0.982	1.05	0.683	0.773	0.99	0.967	0.934	0.965	0.836	1.329	0.425	0.867	99	0.000255	0.000113	9	0	2.73	2.56	0
Group 2	A_44_P473711			-1.013	-0.79	-0.902	1.143	0.71	0.852	0.724	0.96	1.037	0.964	0.962	0.805	1.398	0.348	0.832	99	99	0.000148	9	0	0	2.12	0
Group 2	A_44_P570503			-0.912	-0.908	-0.908	0.952	0.747	1.028	0.563	1.031	1.098	1.05	0.781	0.897	1.487	0.281	0.76	99	99	0.000152	9	0	0	2.41	0
Group 2	A_44_P477819	Nrg1	neuregulin 1	-1.019	-0.81	-0.9	0.839	0.886	1.004	0.741	0.975	0.995	0.812	0.851	1.044	1.297	0.752	0.557	0.000121	99	99	9	4.84	0	0	0
Group 2	A_44_P248506	Ifne	interferon, epsilon	-0.966	-0.819	-0.923	0.805	0.747	1.156	0.833	0.858	1.04	0.967	0.849	0.92	1.294	0.854	0.503	99	0.000231	0.0001	9	0	3.09	2.9	0
Group 2	A_44_P550768			-1.054	-0.693	-0.967	1.011	0.834	0.869	0.874	0.996	0.853	0.97	0.912	0.835	0.943	1.102	0.637	99	0.000311	99	9	0	3.23	0	0
Group 2	A_44_P323106	Abca1	ATP-binding cassette, subfamily A (ABC1), member 1	-0.922	-0.591	-1.151	1.137	0.669	0.858	0.871	0.926	0.931	1.053	0.892	0.766	0.857	1.032	0.817	99	0.000256	99	9	0	3.05	0	0
Group 2	A_44_P669698			-1.11	-0.507	-0.998	1.218	0.867	0.529	0.831	0.968	0.933	1.072	0.906	0.74	0.959	0.968	0.802	99	0.000204	99	0.000963	0	5.46	0	-5.03
Group 2	A_42_P495969	Apoc1	apolipoprotein C-I	-1.146	-0.763	-0.783	1.12	0.768	0.804	0.9	0.902	0.931	1.051	0.865	0.805	0.776	0.959	0.98	99	0.00019	99	0.001129	0	5.26	0	-3.18
Group 2	A_44_P481971			-0.845	-0.934	-0.862	1.112	0.398	1.13	0.96	0.952	0.823	0.818	1.116	0.786	0.95	0.892	0.896	99	0.000231	99	0.000963	0	2.18	0	-2.46
Group 2	A_44_P154321			-0.797	-1.005	-0.88	1.105	0.549	1.028	0.907	1.036	0.783	0.804	1.11	0.804	0.945	0.644	1.108	99	0.000311	99	9	0	2.2	0	0
Group 2	A_44_P478555	LOC100361486	rCG55595-like	-0.759	-1.106	-0.851	0.976	0.798	0.942	0.864	0.918	0.95	1.039	0.878	0.805	0.911	0.579	1.188	99	0.000255	99	9	0	2.19	0	0
Group 2	A_44_P850143			-0.843	-1.055	-0.829	0.993	0.876	0.858	0.896	0.84	0.998	1.057	0.937	0.728	0.879	0.752	1.09	99	0.000168	99	0.001042	0	4.27	0	-3.59
Group 2	A_44_P990376	Gpnmb	glycoprotein (transmembrane) nmb	-0.846	-1.029	-0.844	1.072	0.773	0.875	0.88	0.897	0.956	1.039	0.901	0.785	0.918	0.989	0.818	99	0.000145	99	0.000976	0	4.76	0	-2.9
Group 2	A_44_P276538	Lilrb4	leukocyte immunoglobulin-like receptor, subfamily B, member 4	-0.766	-1.093	-0.844	1.072	0.694	0.936	0.844	0.872	1.005	0.993	0.927	0.797	0.937	0.941	0.832	99	0.000311	99	0.001232	0	5.33	0	-3.9
Group 2	A_44_P463899			-0.77	-1.149	-0.769	1.118	0.706	0.864	0.834	0.903	0.989	1.006	0.888	0.829	1.007	0.842	0.866	99	0.000265	99	0.001261	0	3.38	0	-2.28
Group 2	A_44_P482476	LOC498276	Fc gamma receptor II beta	-0.92	-1.002	-0.783	1.138	0.71	0.857	0.791	0.89	1.045	1.073	0.853	0.794	1.103	0.741	0.867	99	0.0003	99	9	0	2.95	0	0
Group 2	A_44_P187246			-0.894	-1.002	-0.784	1.241	0.674	0.765	0.781	0.927	1.021	1.062	0.884	0.778	1.049	0.844	0.833	99	0.000256	99	0.001184	0	2.81	0	-1.68
Group 2	A_44_P360907			-0.881	-1.055	-0.756	1.177	0.706	0.81	0.872	0.908	0.954	1.012	0.879	0.837	1.036	0.837	0.847	99	0.000204	0.000154	0.001326	0	2.96	2.41	-1.67
Group 2	A_44_P428824			-0.961	-0.982	-0.758	1.167	0.762	0.772	0.846	0.956	0.932	0.996	0.93	0.803	0.999	0.894	0.833	99	0.000204	0.000152	0.001169	0	2.92	2.31	-1.67
Group 2	A_44_P438060	Gna15	guanine nucleotide binding protein, alpha 15	-0.865	-1.02	-0.81	1.174	0.856	0.666	0.839	0.964	0.931	0.946	0.93	0.859	1.128	0.778	0.807	99	0.000201	0.000113	9	0	2.91	2.58	0
Group 2	A_44_P555271	Mmp12	matrix metallopeptidase 12	-0.908	-0.9	-0.903	1.159	0.81	0.742	0.825	0.93	0.981	0.972	0.982	0.777	1.185	0.895	0.613	99	0.000109	0.000122	9	0	6.67	6.98	0
Group 2	A_43_P12529	Stxbp2	syntaxin binding protein 2	-0.823	-0.973	-0.923	1.091	0.742	0.885	0.798	0.919	1.013	1.015	0.951	0.76	1.152	0.811	0.739	99	0.000268	99	9	0	2.13	0	0
Group 2	A_44_P260663	Parvg	parvin, gamma	-0.9	-0.918	-0.901	1.116	0.742	0.86	0.86	0.879	0.997	0.922	1.014	0.795	1.131	0.775	0.811	99	0.000113	0.000125	0.001118	0	4.61	3.78	-2.85
Group 2	A_44_P805574			-0.744	-0.925	-1.042	1.08	0.754	0.878	0.86	0.892	0.978	0.915	1.01	0.797	1.061	0.839	0.808	99	0.000231	99	9	0	4.23	0	0
Group 2	A_44_P746420	Arl11	ADP-ribosylation factor-like 11	-0.843	-0.875	-0.999	1.064	0.71	0.944	0.81	0.91	1.01	1.063	0.876	0.785	0.926	0.804	0.991	99	0.000238	99	9	0	2.89	0	0
Group 2	A_44_P448431	Cd8a	CD8a molecule	-0.879	-0.991	-0.858	1.032	0.799	0.897	0.837	0.888	1.008	0.945	0.958	0.83	0.996	0.778	0.952	0.000121	0.00019	0.000105	0.000963	5.66	6.14	5.73	-4.25
Group 2	A_42_P480723	Cd8b	CD8b molecule	-0.866	-0.977	-0.871	1.078	0.681	0.955	0.855	0.905	0.976	0.944	1.005	0.78	1.025	0.692	1	99	0.000113	0.000125	0.001118	0	4.78	4.42	-3.3
Group 2	A_44_P114207	Hk3	hexokinase 3 (white cell)	-1.001	-0.868	-0.854	1.062	0.766	0.895	0.799	0.904	1.025	0.895	1.057	0.773	0.941	0.756	1.027	99	0.000231	0.000157	0.000963	0	4.76	4.49	-3.6
Group 2	A_44_P410469	RGD1307182	similar to RIKEN cDNA B430306N03 gene	-0.88	-0.937	-0.903	1.109	0.755	0.857	0.748	0.783	1.176	0.853	1.033	0.846	1.063	0.757	0.905	99	99	0.000131	0.001068	0	0	2.61	-2.23
Group 2	A_44_P121517	Cd180	CD180 molecule	-0.914	-0.89	-0.921	1.087	0.777	0.861	0.783	0.755	1.17	0.888	0.98	0.869	1.109	0.689	0.916	99	99	0.0001	0.001268	0	0	4.07	-2.26
Group 2	A_44_P220455	Csf3r	colony stimulating factor 3 receptor (granulocyte)	-0.921	-0.848	-0.951	1.059	0.706	0.954	0.825	0.857	1.046	0.952	0.85	0.93	1.166	0.733	0.801	99	0.000256	0.000125	9	0	2.98	2.37	0
Group 2	A_43_P22080	Lcp1	lymphocyte cytosolic protein 1	-0.996	-0.888	-0.818	1.1	0.638	0.966	0.777	0.901	1.048	0.946	0.88	0.909	1.123	0.624	0.95	99	0.000311	0.000133	9	0	2.11	1.86	0
Group 2	A_43_P13420	Spon1	spondin 1, extracellular matrix protein	-0.908	-0.895	-0.917	0.869	0.745	1.106	0.896	0.889	0.952	0.782	0.996	0.954	0.994	0.739	0.994	99	6.6e-05	0.000125	0.000963	0	3.8	4.53	-4.15
Group 2	A_43_P14754			-0.96	-0.783	-0.972	0.992	0.698	1.025	0.803	0.894	1.032	0.851	1.006	0.876	1.041	0.696	0.981	99	0.000238	0.000107	0.001052	0	3.7	4.28	-4.15
Group 2	A_42_P527724	Fcnb	ficolin B	-0.916	-0.824	-0.952	1.08	0.571	1.041	0.707	0.819	1.178	0.831	1.04	0.86	0.986	0.534	1.158	99	99	0.000125	9	0	0	3.35	0
Group 2	A_42_P588738	Igsf6	immunoglobulin superfamily, member 6	-0.898	-0.765	-0.982	1.232	0.455	0.958	0.809	0.852	1.063	0.938	1.036	0.745	1.099	0.442	1.102	99	0.000311	99	9	0	2.52	0	0
Group 2	A_44_P292568	Olr233	olfactory receptor 233	-0.794	-0.826	-1.054	1.246	0.676	0.752	0.802	1.024	0.901	1.075	0.822	0.821	0.996	0.527	1.147	99	0.000311	99	9	0	2.05	0	0
Group 2	A_44_P745407	LOC685157	similar to paired immunoglobin-like type 2 receptor beta	-0.955	-0.801	-0.954	1.138	0.734	0.838	0.926	0.902	0.909	1.021	0.897	0.812	0.91	0.8	1.019	99	0.000115	0.000146	0.001042	0	2.89	2.33	-1.97
Group 2	A_44_P946378			-1.024	-0.677	-1.001	1.094	0.785	0.823	0.922	0.945	0.864	1.032	0.857	0.828	1.014	0.658	1.006	99	0.000231	99	9	0	3.24	0	0
Group 2	A_44_P492104	Fermt3	fermitin family member 3	-1.028	-0.753	-0.937	1.052	0.792	0.875	0.917	0.878	0.936	0.941	0.994	0.787	0.962	0.597	1.121	99	0.000259	99	9	0	2.17	0	0
Group 2	A_44_P469129			-0.962	-0.782	-0.982	1.024	0.821	0.881	0.787	0.949	0.989	1.049	0.935	0.726	1.084	0.656	0.952	99	0.000279	99	9	0	3.26	0	0
Group 2	A_42_P591344	Itgb2	integrin, beta 2	-0.947	-0.774	-0.995	1.09	0.772	0.854	0.89	0.859	0.98	1.007	0.949	0.765	1.158	0.694	0.839	99	0.000255	99	9	0	2.98	0	0
Group 2	A_44_P236588	Trpm2	transient receptor potential cation channel, subfamily M, member 2	-0.892	-0.767	-1.01	1.198	0.539	0.932	0.891	0.785	1.05	0.908	1.016	0.808	1.028	0.666	1.018	99	0.000306	0.000127	0.001262	0	2.36	3.04	-2.53
Group 2	A_44_P766913			-0.859	-0.699	-1.078	1.249	0.482	0.905	0.778	0.837	1.1	0.961	1.018	0.743	0.955	0.727	1.037	99	99	99	0.001118	0	0	0	-2.71
Group 2	A_43_P12403	Fgr	Gardner-Rasheed feline sarcoma viral (v-fgr) oncogene homolog	-0.987	-0.783	-0.915	1.191	0.603	0.891	0.7	0.849	1.152	0.918	0.986	0.823	1.051	0.62	1.023	99	99	0.000157	9	0	0	2.51	0
Group 2	A_44_P766678			-1.03	-0.759	-0.883	1.245	0.63	0.797	0.804	0.883	1.038	0.957	1	0.767	0.945	0.564	1.168	99	0.0003	99	9	0	2.69	0	0
Group 2	A_43_P11749	Hck	hemopoietic cell kinase	-0.993	-0.677	-1.011	1.17	0.646	0.865	0.782	0.926	1.013	0.905	0.964	0.86	0.992	0.654	1.052	99	99	0.00015	9	0	0	2.62	0
Group 2	A_43_P18226	Myo1f	myosin IF	-0.934	-0.816	-0.942	1.207	0.66	0.825	0.835	0.912	0.987	0.999	0.908	0.826	1.023	0.651	1.036	99	0.000212	0.000133	9	0	2.76	2.21	0
Group 2	A_44_P311136	Vav1	vav 1 guanine nucleotide exchange factor	-1	-0.722	-0.955	1.219	0.632	0.826	0.789	0.923	1.014	1.01	0.916	0.799	1.013	0.745	0.955	99	0.0003	99	9	0	2.66	0	0
Group 2	A_44_P182601	RGD1561143	similar to cell surface receptor FDFACT	-1.006	-0.631	-1.023	1.196	0.589	0.875	0.787	0.955	0.984	1.086	0.889	0.736	0.975	0.694	1.035	99	0.0003	99	9	0	2.43	0	0
Group 2	A_42_P598412	Apobec1	apolipoprotein B mRNA editing enzyme, catalytic polypeptide 1	-1.053	-0.647	-0.923	1.3	0.494	0.829	0.904	0.908	0.92	1.087	0.815	0.813	1.054	0.684	0.959	99	0.000212	99	9	0	3.19	0	0
Group 2	A_42_P601961	Susd3	sushi domain containing 3	-1.001	-0.866	-0.814	1.235	0.643	0.804	0.964	0.925	0.845	0.917	0.911	0.907	1.148	0.552	0.981	99	0.000215	0.000122	9	0	2.73	2.45	0
Group 2	A_44_P956203	Sash3	SAM and SH3 domain containing 3	-1.084	-0.718	-0.849	1.284	0.626	0.741	0.801	0.897	1.028	0.879	0.931	0.922	1.156	0.607	0.926	99	0.000311	0.000142	9	0	2.26	2.11	0
Group 2	A_44_P144741	Blnk	B-cell linker	-1.071	-0.747	-0.835	1.294	0.706	0.653	0.834	0.903	0.995	0.926	0.93	0.878	0.99	0.773	0.96	99	0.000229	0.000125	0.001167	0	3.22	2.66	-1.93
Group 2	A_44_P260072	Tbxas1	thromboxane A synthase 1, platelet	-0.954	-0.855	-0.839	1.342	0.664	0.642	0.821	0.9	1.012	1.072	0.971	0.671	0.994	0.701	1.024	99	0.000238	99	9	0	2.35	0	0
Group 2	A_44_P1042360	Clec4a3	C-type lectin domain family 4, member A3	-0.983	-0.911	-0.754	1.278	0.505	0.865	0.817	0.854	1.054	0.979	0.977	0.771	1.07	0.612	1.017	99	0.000311	99	9	0	2.21	0	0
Group 2	A_43_P10020	Lyz2	lysozyme 2	-1.024	-0.834	-0.79	1.305	0.554	0.79	0.857	0.876	0.998	0.985	0.923	0.821	1.056	0.729	0.931	99	0.000256	0.000153	0.001333	0	2.32	2.11	-1.79
Group 2	A_44_P1038296	Cd68	Cd68 molecule	-1.058	-0.692	-0.881	1.322	0.551	0.758	0.854	0.882	0.994	0.955	1.004	0.764	1.097	0.757	0.853	99	0.000238	99	9	0	2.96	0	0
Group 2	A_44_P410348	Nlrc4	NLR family, CARD domain containing 4	-0.986	-0.731	-0.896	1.353	0.447	0.813	0.91	0.894	0.932	0.88	1.079	0.76	1.21	0.689	0.791	99	0.000234	99	9	0	2.02	0	0
Group 2	A_44_P763036			-0.933	-0.753	-0.922	1.357	0.414	0.837	0.761	0.852	1.104	0.891	1.023	0.815	1.095	0.732	0.889	99	99	0.00015	9	0	0	2.22	0
Group 2	A_44_P933121	Cybb	cytochrome b-245, beta polypeptide	-0.969	-0.742	-0.807	1.512	0.324	0.683	0.851	0.832	1.044	0.926	0.937	0.869	1.174	0.728	0.795	99	0.000311	99	9	0	2.01	0	0
Group 2	A_44_P525969			-1.011	-0.883	-0.738	1.349	0.567	0.715	0.815	0.89	1.021	0.947	0.972	0.807	1.197	0.805	0.682	99	0.000306	99	9	0	2.32	0	0
Group 2	A_44_P168348			-0.777	-0.978	-0.885	1.315	0.504	0.821	0.781	0.952	0.998	1.172	0.781	0.754	1.078	0.827	0.819	99	0.000259	99	9	0	2.23	0	0
Group 2	A_44_P475444	RGD1564614	similar to complement factor H-related protein	-0.728	-1.159	-0.687	1.397	0.518	0.659	0.913	0.92	0.897	0.979	0.871	0.873	1.073	0.75	0.88	99	0.000259	99	9	0	2.18	0	0
Group 2	A_44_P173330	Snx20	sorting nexin 20	-0.844	-1.088	-0.741	1.213	0.628	0.832	0.851	0.888	0.988	0.848	1	0.878	1.274	0.63	0.755	99	0.0003	99	9	0	2.26	0	0
Group 2	A_44_P452632			-0.787	-1.169	-0.7	1.203	0.832	0.622	0.682	0.86	1.154	0.932	0.908	0.888	1.226	0.614	0.825	99	99	0.000146	9	0	0	2.81	0
Group 2	A_43_P21977	Adam8	ADAM metallopeptidase domain 8	-0.948	-0.911	-0.873	0.994	0.934	0.805	0.695	0.791	1.21	1.004	0.661	1.047	1.132	0.832	0.739	0.000104	99	99	9	2.72	0	0	0
Group 2	A_44_P438922	Klhl6	kelch-like 6 (Drosophila)	-0.742	-1.163	-0.77	1.157	0.834	0.684	0.829	0.879	1.02	0.917	0.791	1.016	1.262	0.834	0.553	99	0.000256	99	9	0	2.92	0	0
Group 2	A_43_P11460	Cela1	chymotrypsin-like elastase family, member 1	-0.723	-1.131	-0.848	1.045	0.917	0.739	0.863	0.891	0.977	0.967	0.838	0.92	0.982	1.068	0.639	99	0.000231	99	9	0	3.11	0	0
Group 2	A_44_P1027971	Gpr84	G protein-coupled receptor 84	-0.912	-1.252	-0.485	1.021	0.833	0.794	0.892	0.886	0.946	0.879	0.98	0.86	0.952	0.791	0.924	99	0.000268	99	9	0	4.93	0	0
Group 2	A_44_P112546	Mrap2	melanocortin 2 receptor accessory protein 2	-0.96	-1.167	-0.553	0.859	0.999	0.822	0.831	0.919	0.967	0.86	0.945	0.912	0.823	0.913	0.975	99	99	99	0.001184	0	0	0	-4.96
Group 2	A_43_P17059	Crlf1	cytokine receptor-like factor 1	-0.886	-1.106	-0.711	0.715	0.981	1.007	0.79	1.024	0.906	0.898	0.91	0.921	0.916	1.037	0.732	99	99	0.000154	9	0	0	2.28	0
Group 2	A_44_P116555	Cd6	Cd6 molecule	-0.882	-1.211	-0.429	0.368	0.833	1.32	0.946	0.846	0.93	0.834	1.018	0.871	1.097	0.815	0.798	99	99	99	0.001268	0	0	0	-2.86
Group 2	A_42_P686234	Muc4	mucin 4, cell surface associated	-0.858	-0.85	-0.852	0.476	0.585	1.499	1.069	0.92	0.733	0.977	0.915	0.845	1.262	0.581	0.83	99	99	0.0001	9	0	0	3.92	0
Group 2	A_44_P1037706	Glod5	glyoxalase domain containing 5	-0.981	-0.823	-0.89	0.651	0.851	1.191	0.877	1.005	0.852	0.795	1.131	0.789	1.177	0.41	1.04	99	0.000231	99	9	0	2.5	0	0
Group 2	A_42_P579174	Cd3d	CD3 molecule, delta	-1.119	-0.77	-0.824	0.828	0.855	1.03	0.951	1.017	0.753	0.846	1.019	0.863	1	0.573	1.115	99	99	0.000146	9	0	0	3.1	0
Group 2	A_44_P621838			-0.809	-0.773	-1.089	0.575	0.92	1.176	1.022	0.91	0.797	0.988	0.841	0.902	0.986	1.005	0.73	99	0.000289	0.000157	0.001326	0	2.19	1.78	-1.64
Group 2	A_44_P153516			-0.823	-0.906	-0.904	0.638	0.619	1.376	0.877	0.971	0.889	0.864	0.89	0.983	0.829	1.109	0.784	99	0.000113	0.0001	0.001042	0	3.26	3.39	-3.14
Group 2	A_44_P793008			-1.154	-0.608	-0.769	0.533	0.537	1.461	0.945	0.946	0.838	0.943	1.1	0.657	0.897	1.025	0.785	99	0.000252	99	9	0	3.15	0	0
Group 2	A_44_P463635	Olr1251	olfactory receptor 1251	-0.902	-0.843	-0.875	0.476	0.765	1.378	0.807	1.123	0.788	1.018	0.785	0.927	0.332	0.807	1.428	99	99	0.00015	9	0	0	2.11	0
Group 2	A_44_P463766			-0.908	-0.865	-0.881	0.481	0.916	1.257	0.705	0.893	1.116	0.874	0.921	0.943	0.763	0.7	1.229	99	99	0.000107	9	0	0	2.12	0
Group 2	A_44_P438272	Crisp1	cysteine-rich secretory protein 1	-0.732	-1.093	-0.862	0.703	0.816	1.168	0.468	1.137	1.048	0.951	0.862	0.922	0.819	0.974	0.94	99	99	0.0001	0.000963	0	0	3.59	-4.11
Group 2	A_44_P518764	LOC363060	similar to RIKEN cDNA 1600029D21	-0.737	-0.976	-0.978	1.046	0.601	1.044	0.831	0.828	1.063	0.897	0.584	1.199	0.714	0.923	1.074	99	0.000311	99	0.001261	0	3.64	0	-3.02
Group 2	A_44_P130818			-0.549	-1.053	-1.056	0.758	1.17	0.73	0.889	0.934	0.899	1.032	0.907	0.769	0.257	1.077	1.195	99	0.000311	99	9	0	2.94	0	0
Group 2	A_44_P233786	Vgf	VGF nerve growth factor inducible	-0.963	-0.972	-0.798	0.913	0.927	0.893	0.853	0.969	0.897	1.056	0.662	0.944	0.309	0.99	1.121	8.1e-05	99	99	9	6.48	0	0	0
Group 2	A_44_P779178			-1.059	-0.911	-0.756	0.908	0.911	0.907	0.876	0.999	0.853	1.098	0.801	0.806	0.082	1.186	1.1	99	0.000311	99	9	0	2	0	0
Group 2	A_44_P296924	Rdh10	retinol dehydrogenase 10 (all-trans)	-1.052	-0.886	-0.778	0.746	0.927	1.043	0.864	0.977	0.89	0.944	0.983	0.795	0.413	0.928	1.277	99	0.000263	99	9	0	2.1	0	0
Group 2	A_43_P15961	Clca4l	chloride channel calcium activated 4-like	-0.95	-0.933	-0.853	0.911	0.856	0.969	0.935	0.93	0.871	1.019	0.956	0.745	0.472	1.169	1.009	8.1e-05	0.000109	99	9	7.25	5.73	0	0
Group 2	A_44_P447030			-0.895	-0.942	-0.873	0.892	0.68	1.137	0.888	0.921	0.929	0.971	0.943	0.821	0.672	0.962	1.079	99	6.6e-05	0.000113	0.0013	0	4.03	2.89	-2.29
Group 2	A_44_P928825	Msr1	macrophage scavenger receptor 1	-0.95	-0.965	-0.816	0.91	0.833	0.988	0.862	0.937	0.934	0.994	0.832	0.902	0.699	0.796	1.171	9.7e-05	0.000215	0.000155	9	3.76	3.2	2.64	0
Group 2	A_44_P968271			-0.884	-0.935	-0.897	1.115	0.889	0.711	0.97	0.775	0.986	0.855	0.875	1.005	0.399	0.767	1.421	99	0.000259	0.000133	9	0	2.23	1.92	0
Group 2	A_44_P852404			-1	-0.844	-0.891	0.933	0.913	0.888	0.999	0.861	0.87	0.79	1.147	0.766	0.218	0.301	1.731	8.4e-05	0.000264	99	9	3.06	2.35	0	0
Group 2	A_44_P442188	LOC100912465	uncharacterized LOC100912465	-0.969	-0.838	-0.91	1.01	1.018	0.688	0.843	0.935	0.956	1.206	1.089	0.299	0.207	0.48	1.677	99	0.000231	99	9	0	2.37	0	0
Group 2	A_44_P428166			-0.927	-0.901	-0.903	1.049	0.819	0.863	0.981	1.044	0.695	1.474	0.776	0.285	0.93	0.562	1.191	0.000121	99	99	9	2.81	0	0	0
Group 2	A_44_P266892	Olr224	olfactory receptor 224	-0.871	-0.961	-0.904	0.867	0.957	0.913	0.925	1.188	0.57	1.28	0.908	0.454	0.664	0.847	1.185	8.1e-05	99	99	9	3.38	0	0	0
Group 2	A_43_P11633	Galr1	galanin receptor 1	-1.003	-0.945	-0.783	0.954	0.889	0.888	1.076	1.194	0.331	1.598	0.395	0.456	0.483	0.838	1.308	0.000122	99	99	9	2.42	0	0	0
Group 2	A_44_P844752			-0.971	-0.841	-0.924	0.935	0.917	0.883	1.11	1.186	0.303	1.28	0.513	0.853	0.656	0.71	1.297	8.1e-05	99	99	9	3.24	0	0	0
Group 2	A_44_P226752	Olr1006	olfactory receptor 1006	-0.92	-0.904	-0.912	0.968	0.941	0.826	1.063	1.229	0.312	1.039	0.789	0.902	0.579	0.745	1.328	8.1e-05	99	0.000146	9	3.43	0	2.47	0
Group 2	A_44_P414912			-0.971	-0.872	-0.893	0.941	0.927	0.868	1.081	1.152	0.41	1.032	0.87	0.827	0.706	0.867	1.135	8.1e-05	99	0.000146	9	3.12	0	2.48	0
Group 2	A_44_P487000	Olr623	olfactory receptor 623	-0.917	-0.907	-0.911	0.924	0.823	0.988	1.104	1.241	0.221	0.954	0.979	0.801	0.822	0.751	1.141	9.7e-05	99	0.000125	0.001326	2.31	0	2.64	-1.99
Group 2	A_44_P227175			-0.936	-0.888	-0.912	0.931	0.982	0.822	1.055	1.195	0.382	0.926	1.123	0.658	0.599	0.595	1.418	8.4e-05	99	99	9	3.12	0	0	0
Group 2	A_44_P400653			-0.969	-0.803	-0.96	0.894	0.968	0.871	1.098	1.178	0.322	1.106	0.881	0.717	0.536	0.586	1.452	9.7e-05	99	99	9	3.32	0	0	0
Group 2	A_44_P130420	Olr1327	olfactory receptor 1327	-0.94	-0.893	-0.903	0.983	0.885	0.869	1.29	1.008	0.291	1.056	0.877	0.796	0.717	0.599	1.335	8.4e-05	99	0.000149	9	2.54	0	2.54	0
Group 2	A_44_P391118	Olr1751	olfactory receptor 1751	-0.899	-0.922	-0.912	0.937	0.991	0.806	1.152	0.999	0.528	1.169	0.831	0.708	0.708	0.688	1.28	9.7e-05	99	99	9	2.71	0	0	0
Group 2	A_44_P165653	Olr576	olfactory receptor 576	-0.85	-0.959	-0.926	0.943	0.951	0.842	1.218	0.894	0.565	1.172	0.768	0.767	0.675	0.644	1.333	9.7e-05	99	99	9	2.56	0	0	0
Group 2	A_44_P419034	Olr181	olfactory receptor 181	-0.885	-0.906	-0.945	0.917	0.841	0.977	1.066	1.05	0.581	1.193	0.795	0.714	0.603	0.401	1.528	9.9e-05	99	99	9	2.08	0	0	0
Group 2	A_44_P494047	Olr252	olfactory receptor 252	-0.87	-0.961	-0.902	0.949	0.981	0.803	1.095	1.045	0.546	0.94	0.902	0.895	0.817	0.342	1.415	9.2e-05	99	0.0001	9	4.45	0	3.96	0
Group 2	A_44_P142043	Olr1592	olfactory receptor 1592	-0.983	-0.821	-0.918	0.973	1.014	0.735	0.967	0.942	0.825	0.997	0.894	0.843	0.546	0.522	1.495	99	0.000113	0.0001	9	0	5.83	5.03	0
Group 2	A_44_P433593	Phox2b	paired-like homeobox 2b	-1.018	-0.869	-0.845	0.899	0.859	0.974	0.805	1.1	0.812	0.93	0.931	0.869	0.48	0.593	1.486	0.000121	99	99	9	2.24	0	0	0
Group 2	A_43_P15756	Muc2	mucin 2, oligomeric mucus/gel-forming	-0.915	-0.904	-0.916	0.962	0.953	0.821	0.646	1.391	0.59	1.097	0.887	0.736	0.585	0.563	1.447	0.000103	99	99	9	2.1	0	0	0
Group 2	A_44_P440302	Olr629	olfactory receptor 629	-0.915	-0.906	-0.915	0.992	0.851	0.894	0.726	1.262	0.694	1.021	0.913	0.797	0.565	0.688	1.378	8.1e-05	99	0.000133	9	3.41	0	2.53	0
Group 2	A_44_P439493			-0.928	-0.903	-0.907	0.922	0.874	0.942	0.834	1.205	0.656	1.025	0.94	0.763	0.703	0.538	1.385	8.7e-05	99	99	9	2.06	0	0	0
Group 2	A_43_P13122	Gucy2d	guanylate cyclase 2d	-0.919	-0.902	-0.917	0.891	0.939	0.908	0.788	1.06	0.88	1.137	0.847	0.731	0.757	0.531	1.351	8.1e-05	0.000311	99	9	2.6	1.89	0	0
Group 2	A_44_P290953	Clvs1	clavesin 1	-0.901	-0.91	-0.911	0.714	1.053	0.956	0.912	1.004	0.818	0.918	0.834	0.984	0.841	0.518	1.295	99	0.000231	0.000113	9	0	2.31	2.52	0
Group 2	A_44_P550938	Pcdh11x	protocadherin 11 X-linked	-0.899	-0.924	-0.911	0.911	0.992	0.831	1.045	1.034	0.629	0.912	0.973	0.852	0.746	0.858	1.114	8.1e-05	99	0.0001	0.001118	3.36	0	3.45	-2.74
Group 2	A_44_P543733			-0.969	-0.944	-0.818	0.869	0.871	0.992	1.098	1.028	0.562	0.83	0.996	0.901	0.72	0.789	1.184	0.000105	99	99	9	2.86	0	0	0
Group 2	A_44_P540755	Olr1455	olfactory receptor 1455	-0.91	-0.919	-0.91	0.881	0.937	0.92	0.987	1.099	0.618	0.946	0.896	0.896	0.671	0.678	1.314	8.4e-05	99	0.000125	9	2.11	0	1.71	0
Group 2	A_44_P210268	Olr1108	olfactory receptor 1108	-0.914	-0.943	-0.88	0.867	0.933	0.938	1.06	1.056	0.58	0.992	0.844	0.899	0.567	0.6	1.435	8.1e-05	99	0.000125	9	2.58	0	2.28	0
Group 2	A_44_P259851	Olr735	olfactory receptor 735	-0.854	-0.925	-0.957	0.966	0.879	0.891	1.036	1.002	0.678	0.879	0.801	1.048	0.699	0.662	1.304	8.1e-05	99	0.000149	9	2.94	0	2.76	0
Group 2	A_44_P125761	Olr7	olfactory receptor 7	-0.825	-0.875	-1.031	0.913	0.868	0.951	0.964	1.048	0.7	0.855	0.648	1.188	0.887	0.681	1.133	0.000121	99	99	9	2.42	0	0	0
Group 2	A_44_P143238			-1.032	-0.8	-0.898	0.943	0.907	0.88	1.026	1.221	0.365	0.995	0.74	0.974	1.072	0.278	1.217	0.000128	99	99	9	2.27	0	0	0
Group 2	A_42_P791512	Mep1a	meprin 1 alpha	-0.868	-0.918	-0.948	0.996	0.832	0.906	1.075	1.177	0.379	1.118	0.749	0.851	1.013	0.17	1.345	0.00011	99	99	9	2.24	0	0	0
Group 2	A_44_P262154	Olr1392	olfactory receptor 1392	-0.874	-0.99	-0.871	0.974	0.884	0.877	0.69	1.525	0.281	0.764	0.939	1.019	0.272	0.241	1.763	9.8e-05	99	99	9	2.33	0	0	0
Group 2	A_44_P370892	Tmem104	transmembrane protein 104	-0.96	-0.892	-0.883	0.967	0.84	0.928	0.837	1.386	0.367	0.984	0.79	0.956	0.364	0.474	1.619	9.7e-05	99	99	9	2.38	0	0	0
Group 2	A_44_P306414	Olr1679	olfactory receptor 1679	-0.913	-0.95	-0.868	1.007	0.794	0.93	1.145	1.181	0.256	0.973	0.805	0.954	0.392	0.483	1.601	0.000127	99	99	9	2.15	0	0	0
Group 2	A_42_P489761	Acaca	acetyl-CoA carboxylase alpha	-0.901	-0.856	-0.976	0.95	0.955	0.829	1.125	1.172	0.302	0.99	0.892	0.85	0.226	0.465	1.684	0.00011	99	99	9	2.29	0	0	0
Group 2	A_44_P1059556	Cyp4a1	cytochrome P450, family 4, subfamily a, polypeptide 1	-0.97	-0.917	-0.849	0.937	0.912	0.888	1.093	1.346	-0.004	0.961	0.961	0.81	0.364	0.469	1.62	8.1e-05	99	0.000146	9	2.81	0	2.14	0
Group 2	A_44_P156364	Olr1273	olfactory receptor 1273	-0.95	-0.989	-0.793	0.913	0.926	0.893	0.904	1.394	0.23	0.783	0.946	0.982	0.361	0.778	1.414	9.7e-05	99	99	9	3.16	0	0	0
Group 2	A_44_P968767			-0.765	-0.956	-1.009	0.895	0.896	0.938	1.247	1.261	-0.255	0.981	0.869	0.856	0.38	0.848	1.348	0.000121	99	99	9	3.35	0	0	0
Group 2	A_44_P361225			-0.831	-0.951	-0.952	0.955	0.842	0.938	1.297	0.966	0.339	1.129	0.804	0.782	0.396	0.924	1.3	0.000116	99	99	9	2.16	0	0	0
Group 2	A_44_P213336			-0.945	-0.927	-0.865	0.912	0.871	0.954	1.269	1.126	0.117	0.816	1.088	0.816	0.461	0.965	1.222	9.7e-05	99	99	9	2.02	0	0	0
Group 2	A_44_P428843	Nlrp4	NLR family, pyrin domain containing 4	-0.912	-0.911	-0.915	0.918	0.908	0.913	1.05	1.301	0.199	0.628	1.527	0.375	0.523	0.803	1.321	8.1e-05	99	99	9	2.51	0	0	0
Group 2	A_44_P590853			-0.899	-0.932	-0.905	0.965	0.906	0.866	1.028	1.465	-0.195	1.157	1.039	0.466	1.14	0.833	0.741	8.1e-05	99	99	9	2.97	0	0	0
Group 2	A_44_P284698			-0.879	-0.945	-0.906	0.895	1.036	0.799	0.736	1.31	0.615	1.082	1.155	0.405	1.157	0.657	0.888	0.000137	99	99	9	2.13	0	0	0
Group 2	A_44_P608715			-1.041	-0.863	-0.814	0.803	1.081	0.834	0.833	0.939	0.953	1.224	1.017	0.31	1.338	0.654	0.307	99	0.000311	99	9	0	2.24	0	0
Group 2	A_44_P486793			-0.911	-0.917	-0.903	0.787	1.003	0.942	1.194	0.877	0.623	1.423	0.82	0.325	1.316	1.034	0.196	0.000121	99	99	9	2.2	0	0	0
Group 2	A_44_P309107			-0.9	-0.906	-0.919	1.067	0.904	0.753	0.897	0.947	0.894	1.049	0.824	0.857	1.523	0.974	-0.264	99	0.000113	99	9	0	2.66	0	0
Group 2	A_44_P503428	Uck2	uridine-cytidine kinase 2	-0.841	-0.971	-0.924	0.923	0.879	0.934	0.786	1.067	0.87	0.687	1.051	0.973	1.552	0.749	0.095	9.7e-05	99	99	9	2.17	0	0	0
Group 2	A_44_P529645	RGD1565374	similar to hypothetical protein LOC199675	-0.794	-0.965	-0.968	0.998	0.801	0.928	0.759	0.83	1.116	0.862	1.161	0.624	1.434	0.491	0.116	0.000121	99	99	9	5.45	0	0	0
Group 2	A_44_P112890	Il1rn	interleukin 1 receptor antagonist	-0.905	-0.897	-0.915	1.13	0.739	0.848	0.786	0.735	1.184	0.817	0.996	0.922	1.43	0.769	0.38	99	99	0.000122	9	0	0	2.71	0
Group 2	A_44_P332505	Acpp	acid phosphatase, prostate	-1.008	-0.839	-0.844	1.198	0.652	0.841	0.81	0.943	0.975	0.728	1.197	0.765	1.162	1.034	0.408	99	0.000256	99	9	0	3.09	0	0
Group 2	A_44_P333293			-1.139	-0.543	-0.926	1.305	0.651	0.652	0.875	0.868	0.985	0.895	0.9	0.937	1.378	0.667	0.565	99	99	0.000146	9	0	0	2.01	0
Group 2	A_44_P412940	Ccl9	chemokine (C-C motif) ligand 9	-0.877	-0.812	-0.855	1.521	0.557	0.466	0.822	0.824	1.08	0.992	0.873	0.871	1.287	1.059	0.21	99	0.000255	0.0001	9	0	5.27	4.55	0
Group 2	A_44_P168875	Tmem108	transmembrane protein 108	-0.295	-1.597	-0.399	1.267	0.317	0.706	0.793	0.865	1.059	0.783	0.997	0.945	1.058	0.866	0.797	99	99	0.000157	0.001042	0	0	3.7	-3.3
Group 2	A_44_P388937			-0.298	-1.501	-0.656	1.09	0.452	0.913	0.773	0.794	1.14	0.957	0.936	0.839	1.163	0.683	0.855	99	99	0.000146	9	0	0	2.07	0
Group 2	A_44_P292934			-0.589	-1.055	-0.739	1.438	-0.017	0.963	0.853	0.895	0.983	0.754	1.116	0.847	1.03	0.569	1.089	99	0.000259	99	9	0	2.11	0	0
Group 2	A_44_P226771	Mapk8ip3	mitogen-activated protein kinase 8 interacting protein 3	-0.947	-0.829	-0.752	1.185	0.151	1.193	0.947	0.761	1.02	0.998	0.879	0.858	0.96	0.679	1.076	99	0.000259	0.000113	0.001259	0	2.94	2.85	-2.36
Group 2	A_44_P602702			-1.051	-0.969	-0.57	1.313	0.426	0.852	0.812	0.84	1.063	0.947	0.92	0.857	0.877	0.817	1.016	99	99	99	0.001333	0	0	0	-2.37
Group 2	A_44_P421727			-1.075	-0.948	-0.403	1.524	0.285	0.617	0.673	0.909	1.111	0.856	0.959	0.91	0.983	0.776	0.955	99	99	99	0.001326	0	0	0	-2.13
Group 2	A_43_P10690	Klra17	killer cell lectin-like receptor, subfamily A, member 17	-0.853	-0.576	-0.635	1.791	-0.246	0.52	0.828	0.896	1.008	0.943	1.047	0.732	1.053	0.695	0.967	99	0.000245	99	9	0	2.49	0	0
Group 2	A_43_P10931	Gpr68	G protein-coupled receptor 68	-0.731	-0.503	-0.969	1.559	-0.242	0.887	0.801	0.99	0.94	1.082	0.845	0.797	1.037	0.594	1.065	99	0.000259	99	9	0	2.1	0	0
Group 2	A_44_P431296	Gpr18	G protein-coupled receptor 18	-0.423	-0.679	-1.037	1.716	-0.142	0.565	0.798	0.906	1.024	0.899	1.016	0.814	1.188	0.731	0.779	99	0.000289	0.00014	9	0	2.55	3	0
Group 2	A_43_P21327			-0.383	-0.386	-1.51	1.199	0.09	0.989	0.906	0.86	0.967	0.919	0.96	0.852	0.973	0.953	0.799	99	0.000231	0.000146	0.001125	0	2.74	2.2	-1.83
Group 2	A_44_P135094	Art2	ADP-ribosyltransferase 2	-0.849	-0.72	-0.75	0.746	-0.051	1.625	0.617	0.999	1.088	0.996	0.963	0.772	1.124	0.637	0.944	99	99	0.000125	9	0	0	3.6	0
Group 2	A_44_P994692	Zap70	zeta-chain (TCR) associated protein kinase 70	-1.343	-0.439	-0.5	0.288	0.413	1.581	0.714	0.996	1.008	0.92	1.004	0.806	0.992	0.556	1.136	99	99	0.000133	9	0	0	3.55	0
Group 2	A_44_P318323	Ugt2b7	UDP glucuronosyltransferase 2 family, polypeptide B7	-0.988	-0.796	-0.825	0.478	0.744	1.388	0.299	0.821	1.434	0.862	0.998	0.875	0.551	0.214	1.646	99	99	0.000122	9	0	0	2.46	0
Group 2	A_44_P187453			-0.912	-0.912	-0.913	0.982	0.887	0.867	-0.053	-0.111	1.973	1.076	0.758	0.891	0.618	0.866	1.206	8.1e-05	99	99	9	2.63	0	0	0
Group 2	A_44_P243037	Olr1657	olfactory receptor 1657	-0.835	-0.832	-1.059	0.989	0.914	0.821	0.214	0.759	1.507	0.998	0.913	0.816	0.119	1.27	1.119	99	99	0.000157	9	0	0	2.57	0
Group 2	A_44_P325571	Olr349	olfactory receptor 349	-0.912	-0.886	-0.894	1.229	0.695	0.768	-0.402	1.583	0.925	0.989	0.925	0.82	0.295	0.405	1.688	99	99	0.000107	9	0	0	3.23	0
Group 2	A_44_P407822			-0.939	-0.886	-0.912	0.982	0.896	0.858	-0.524	1.568	0.961	1.098	0.908	0.711	0.38	0.098	1.775	9.7e-05	99	99	9	2.1	0	0	0
Group 2	A_44_P589185			-0.917	-0.825	-0.989	0.813	0.936	0.982	-0.794	1.674	0.78	1.015	0.84	0.869	0.084	0.408	1.761	0.000121	99	99	9	2.69	0	0	0
Group 2	A_43_P15965	Ugt2b37	UDP-glucuronosyltransferase 2 family, member 37	-0.876	-0.917	-0.942	0.963	0.931	0.842	-0.834	1.749	0.65	0.925	0.987	0.821	0.371	0.663	1.506	8.8e-05	99	0.000146	9	2.45	0	1.8	0
Group 2	A_44_P545559	Olr188	olfactory receptor 188	-0.914	-0.908	-0.908	1.037	0.787	0.906	0.128	1.856	0.149	0.615	1.055	1.034	0.824	0.625	1.236	0.000126	99	99	9	2.5	0	0	0
Group 2	A_44_P838681			-0.907	-0.959	-0.868	0.955	0.958	0.821	1.328	1.236	-0.44	1.631	0.862	-0.5	0.736	1.319	0.596	0.000117	99	99	9	2.1	0	0	0
Group 2	A_44_P361329			-0.917	-0.912	-0.909	0.916	0.945	0.876	1.3	1.236	-0.273	1.911	-0.137	0.195	1.08	0.879	0.766	8.1e-05	99	99	0.001118	2.76	0	0	-1.87
Group 2	A_44_P458968	Olr1443	olfactory receptor 1443	-0.923	-0.907	-0.905	0.97	0.931	0.835	1.533	1.013	-0.684	1.526	0.11	0.813	1.261	0.716	0.705	9.7e-05	99	99	9	2.06	0	0	0
Group 2	A_43_P16095	Olr1280	olfactory receptor 1280	-0.902	-0.921	-0.908	0.926	1.016	0.79	1.273	1.284	-0.371	1.675	-0.044	0.661	-0.72	0.189	1.944	0.000127	99	99	9	2.15	0	0	0
Group 2	A_44_P421452	Olr112	olfactory receptor 112	-0.916	-0.909	-0.91	0.995	0.916	0.824	0.214	1.946	-0.522	1.491	-0.64	1.068	-0.217	-0.397	2.031	0.000114	99	99	9	2.07	0	0	0
Group 2	A_44_P107252	Olr1051	olfactory receptor 1051	-0.915	-0.913	-0.909	0.947	0.952	0.837	0.508	1.835	-0.636	1.414	0.482	0.711	0.381	-0.339	1.875	8.4e-05	99	99	9	2.49	0	0	0
Group 2	A_43_P13395	LOC246267	resection-induced TPI (rs11)	-1.03	-0.801	-0.897	0.989	0.904	0.835	1.198	1.362	-0.532	1.079	0.486	1.068	0.336	0.386	1.665	0.00014	99	99	9	2.55	0	0	0
Group 2	A_44_P238316	Olr402	olfactory receptor 402	-0.952	-0.873	-0.912	0.953	0.901	0.883	1.125	1.298	0.052	0.996	1.033	0.689	0.604	-0.704	1.785	8.1e-05	99	99	9	2.41	0	0	0
Group 2	A_43_P13803			-0.995	-0.811	-0.926	0.986	0.861	0.885	1.594	0.599	0.252	1.026	0.844	0.853	0.116	0.408	1.75	0.000121	99	99	9	2.31	0	0	0
Group 2	A_44_P269357	LOC498836	LRRG00125	-0.909	-0.911	-0.912	0.944	1.004	0.784	1.093	1.236	0.248	0.916	0.858	0.964	-0.482	-0.389	2.04	0.000119	99	0.000125	9	2.66	0	1.71	0
Group 2	A_44_P316026	Olr1619	olfactory receptor 1619	-0.923	-0.908	-0.906	0.956	0.934	0.848	1.012	1.04	0.662	1.047	0.766	0.914	-0.379	-0.457	2.04	9.7e-05	99	99	9	2	0	0	0
Group 2	A_44_P293774			-0.944	-0.873	-0.919	0.928	0.833	0.974	0.897	0.942	0.899	0.874	1.202	0.613	-0.952	-0.935	1.648	8.1e-05	6.6e-05	99	9	3.17	5	0	0
Group 2	A_44_P469306			-0.845	-0.754	-0.821	1.457	0.001	0.96	1.045	0.909	0.774	1.559	0.826	-0.009	-0.309	-0.483	2.036	99	0.0003	99	9	0	2.06	0	0
Group 2	A_44_P189773	Dntt	deoxynucleotidyltransferase, terminal	-0.611	-0.381	-0.34	2.019	-0.178	-0.509	0.81	0.829	1.086	1.17	0.947	0.569	-0.342	-0.38	2.037	99	0.000311	99	9	0	2.33	0	0
Group 2	A_44_P419855	Mgat4c	mannosyl (alpha-1,3-)-glycoprotein beta-1,4-N-acetylglucosaminyltransferase, isozyme C (putative)	-0.991	-0.67	-0.706	1.649	0.574	0.143	1.013	-0.11	1.451	0.917	0.984	0.833	0.102	0.238	1.832	99	99	0.000125	9	0	0	2.57	0
Group 2	A_44_P543137	Olr824	olfactory receptor 824	-0.695	-0.571	-0.625	1.851	-0.413	0.452	0.158	0.411	1.739	0.9	0.949	0.889	0.772	-0.234	1.656	99	99	0.0001	9	0	0	2.38	0
Group 2	A_44_P650598			-0.372	-0.571	0.107	1.882	-0.99	-0.054	0.959	0.779	0.989	1.1	0.791	0.825	1.187	0.939	0.545	99	0.0003	99	9	0	2.18	0	0
Group 2	A_42_P512838	Trem2	triggering receptor expressed on myeloid cells 2	-0.847	0.804	-0.015	1.25	0.229	-1.421	0.919	0.899	0.917	1.054	0.89	0.779	0.979	0.993	0.743	99	0.00019	99	9	0	2.86	0	0
Group 2	A_44_P404843	Cxcr3	chemokine (C-X-C motif) receptor 3	-1.08	-0.439	0.408	1.558	0.464	-0.911	0.807	0.963	0.961	0.87	1.032	0.827	1.088	0.631	0.985	99	0.000242	0.000136	9	0	2.86	3.25	0
Group 2	A_44_P959048	Meiob	meiosis specific with OB domains	-0.55	-0.401	0.099	1.474	0.728	-1.351	0.993	0.864	0.873	1.059	0.96	0.685	0.982	1.256	0.338	99	0.000269	99	9	0	2.13	0	0
Group 2	A_44_P487764	C1qa	complement component 1, q subcomponent, A chain	0.499	-1.06	0.223	0.773	0.983	-1.419	0.894	0.923	0.92	0.941	0.97	0.823	1.191	0.69	0.818	99	0.00019	0.000125	9	0	2.33	2.34	0
Group 2	A_44_P304323	Ccl5	chemokine (C-C motif) ligand 5	-0.924	-0.693	1.017	-1.089	0.943	0.746	0.76	0.867	1.081	0.879	0.992	0.856	1.146	0.62	0.93	99	99	0.000146	9	0	0	3.43	0
Group 2	A_44_P135091	Art2	ADP-ribosyltransferase 2	-0.563	-0.535	-0.547	-0.595	0.335	1.905	0.712	1.031	0.979	1.04	0.956	0.728	1.967	-0.024	-0.111	99	0.0003	99	9	0	4.41	0	0
Group 2	A_44_P473303	LOC100911049	T-cell receptor alpha chain V region HPB-MLT-like	0.034	0.05	-0.189	-1.561	0.078	1.587	0.548	1.19	0.942	0.768	1.021	0.94	1.094	0.319	1.197	99	99	0.000146	9	0	0	2.62	0
Group 2	A_44_P497011			-0.587	0.132	-0.505	-0.705	-0.285	1.951	0.946	0.976	0.804	0.87	1.058	0.794	1.022	0.565	1.1	99	0.000277	99	9	0	2.94	0	0
Group 2	A_44_P344492	Stat4	signal transducer and activator of transcription 4	-0.493	-0.249	-0.118	0.503	-1.298	1.656	0.615	0.902	1.177	0.893	0.98	0.863	1.158	0.575	0.956	99	99	0.000102	9	0	0	2.76	0
Group 2	A_44_P344197	Olr1410	olfactory receptor 1410	-0.164	0.476	0.122	0.084	-1.774	1.256	0.482	0.429	1.58	0.965	0.851	0.919	0.689	0.34	1.504	99	99	0.000125	9	0	0	2.11	0
Group 2	A_44_P417129			-0.927	-0.92	-0.883	1.016	0.944	0.77	-1.07	-0.993	1.669	0.972	0.901	0.863	-0.558	0.026	1.993	0.000123	99	0.000125	9	2.76	0	1.98	0
Group 2	A_44_P488116			-0.898	-0.933	-0.905	0.921	0.966	0.85	-1.501	-0.526	1.545	0.994	0.781	0.956	0.234	-0.396	1.934	9.7e-05	99	99	9	2.11	0	0	0
Group 2	A_44_P299565	Mcpt1	mast cell protease 1	-0.39	-1.224	-0.779	0.372	1.54	0.481	-0.782	-0.69	1.649	0.892	0.942	0.901	0.431	0.228	1.699	99	99	0.000113	9	0	0	2.42	0
Group 2	A_44_P182479	Kcnk4	potassium channel, subfamily K, member 4	-0.038	0.027	0.554	-0.932	1.563	-1.174	-0.188	0.485	1.622	0.646	0.778	1.257	0.971	0.937	0.827	99	99	99	0.000963	0	0	0	-2.16
Group 2	A_44_P639034			-0.11	0.261	-0.104	-0.801	1.788	-1.034	0.684	0.923	1.106	0.783	0.934	1.014	1.18	0.645	0.874	99	99	0.000125	9	0	0	4.51	0
Group 2	A_42_P809101	Tctex1d1	Tctex1 domain containing 1	1.14	0.688	-1.717	0.308	0.011	-0.43	0.891	0.861	0.966	1.08	0.799	0.837	0.794	1.127	0.789	99	99	99	0.001326	0	0	0	-2.51
Group 2	A_44_P920519			0.926	1.445	-0.306	-1.239	-0.205	-0.62	1.274	1.036	-0.331	0.889	0.987	0.844	0.883	1.098	0.731	99	99	99	0.001261	0	0	0	-2.8
Group 2	A_44_P493603	Tmem255a	transmembrane protein 255A	1.191	1.162	-0.409	-0.859	-1.15	0.065	0.844	0.876	1.006	0.995	0.903	0.819	1.787	0.144	0.266	99	0.000311	99	9	0	2.17	0	0
Group 2	A_44_P496460	Klrb1c	killer cell lectin-like receptor subfamily B member 1C	0.553	0.999	0.36	-1.884	-0.109	0.08	0.7	0.947	1.069	1.036	0.921	0.77	1.365	0.445	0.806	99	99	0.000156	9	0	0	2.99	0
Group 2	A_44_P409840	Ccl17	chemokine (C-C motif) ligand 17	0.696	0.685	0.445	-1.671	-0.8	0.645	0.9	0.874	0.964	0.909	0.707	1.101	0.599	0.934	1.161	99	6.6e-05	99	9	0	4.32	0	0
Group 2	A_44_P562669			0.937	0.857	0.93	-1.058	-0.743	-0.923	0.736	-0.321	1.667	0.884	0.98	0.872	1.026	0.692	1.002	99	99	0.000105	0.001042	0	0	2.48	-4.66
Group 2	A_44_P816448			0.786	1.059	0.856	-0.659	-0.95	-1.092	0.681	0.651	1.322	1	0.937	0.793	1.133	0.423	1.09	99	99	0.000146	9	0	0	2.22	0
Group 2	A_44_P487761	C1qa	complement component 1, q subcomponent, A chain	0.656	1.046	0.887	-1.034	-0.325	-1.23	0.765	0.886	1.074	0.962	0.937	0.836	1.065	0.632	1.008	99	99	0.000125	9	0	0	2.03	0
Group 2	A_44_P824935			0.484	1.313	0.83	-1.056	-0.831	-0.74	0.873	0.907	0.957	0.98	0.933	0.823	1.118	0.65	0.939	99	6.6e-05	0.0001	0.001262	0	4.04	5.05	-4.52
Group 2	A_44_P745710	Olfml2a	olfactomedin-like 2A	0.862	1.065	0.783	-1.106	-0.823	-0.78	0.94	0.769	1.011	0.915	0.886	0.935	0.979	1.002	0.745	99	99	0.000125	0.001042	0	0	1.9	-2.38
Group 2	A_44_P436280	Pltp	phospholipid transfer protein	0.996	0.793	0.906	-0.608	-0.97	-1.117	0.685	0.897	1.129	1.04	0.884	0.807	1.197	0.976	0.492	99	99	0.000148	9	0	0	2.17	0
Group 2	A_44_P367688	RT1-Da	RT1 class II, locus Da	1.299	-0.147	1.076	-1.001	-0.179	-1.048	0.789	0.941	0.983	0.86	0.758	1.096	1.06	0.734	0.921	99	99	99	0.001259	0	0	0	-2.27
Group 2	A_44_P960520			1.498	0.6	0.352	-0.935	-0.405	-1.11	0.687	0.969	1.006	0.84	1.025	0.857	0.954	0.722	1.038	99	99	99	0.001118	0	0	0	-4.56
Group 2	A_44_P398003	Klrc3	killer cell lectin-like receptor subfamily C, member 3	1.337	0.78	-0.074	-1.15	0.216	-1.109	0.703	0.859	1.146	0.931	1.001	0.799	0.949	0.5	1.215	99	99	0.000125	9	0	0	3.23	0
Group 2	A_43_P11654	Pnoc	prepronociceptin	0.421	1.576	-0.283	-1.014	0.351	-1.052	0.506	1.122	0.972	0.71	1.063	0.932	0.997	0.724	0.989	99	99	99	0.001262	0	0	0	-3.11
Group 2	A_44_P827919	Adcyap1r1	adenylate cyclase activating polypeptide 1 receptor 1	0.365	1.35	0.04	-0.35	0.282	-1.686	0.971	0.55	0.978	0.67	0.542	1.345	1.08	0.786	0.851	99	99	99	0.001157	0	0	0	-2.55
Group 2	A_44_P176888			-0.069	1.214	0.381	-0.003	0.291	-1.814	0.853	0.834	1.035	0.885	0.999	0.847	0.963	0.93	0.838	99	99	0.000142	0.000963	0	0	2.31	-2.11
Group 2	A_44_P314431	Ccdc64b	coiled-coil domain containing 64B	-0.662	1.336	0.928	-0.935	0.306	-0.972	0.725	1.035	0.938	0.823	0.973	0.925	1.021	0.787	0.911	99	99	99	0.001118	0	0	0	-2.87
Group 2	A_44_P624451	RGD1561145	similar to novel protein	-0.893	1.887	0.028	-0.78	-0.068	-0.174	0.91	0.951	0.864	0.984	0.832	0.902	0.846	0.787	1.064	99	0.000277	99	9	0	3.62	0	0
Group 2	A_44_P716774	Eml5	echinoderm microtubule associated protein like 5	0.019	1.777	0.346	-0.359	-0.922	-0.861	0.508	1.372	0.435	0.794	1.148	0.745	0.934	0.92	0.872	99	99	99	0.000963	0	0	0	-3.31
Group 2	A_44_P151675	Gfra3	GDNF family receptor alpha 3	0.45	1.781	-0.178	-0.365	-0.981	-0.706	0.427	0.728	1.207	0.909	0.91	0.912	1.035	0.787	0.902	99	99	0.000125	0.000963	0	0	3.43	-4.01
Group 2	A_44_P1004392	Sidt1	SID1 transmembrane family, member 1	0.133	1.224	0.549	0.509	-1.165	-1.251	0.46	0.87	1.304	0.81	1.033	0.885	1.178	0.666	0.852	99	99	0.000146	9	0	0	2.93	0
Group 2	A_44_P266765	Cyp2d5	cytochrome P450, family 2, subfamily d, polypeptide 5	-0.061	0.736	0.439	1.215	-1.357	-0.972	0.816	0.932	0.982	0.964	0.98	0.783	1.222	0.784	0.677	99	0.000273	99	9	0	2.1	0	0
