# Supplementary material for: Identification of potential therapeutic targets in a model of neuropathic pain
Source: Front Genet. 2014 May 23;5:131. doi: 10.3389/fgene.2014.00131 (PMC4033210; doi:10.3389/fgene.2014.00131)
Supplement: Supplementary file 1 [file DataSheet1.ZIP › 86373_Lerch_Table_2.XLSX]

## Sheet: 140131 AllTop_DRG_clustered
Supplementary Table 2. Differentially expressed genes and expression values for the DRG sample. The DAVID Bioinformatics Resource v6.7 was used to convert the UniqueIDs from the microarray to the corresponding rat gene symbols. If the GeneSymbol column is blank there was no corresponding information. Normalized expression values for each of the three replicates is shown at each day post injury (e…
				Expression Value Day 0			Expression Value Day 1			Expression Value Day 4			Expression Value Day 7			Expression Value Day 14			p-value				fold change
Group	UniqueIDs	GeneSymbol	GeneName	0_1	0_2	0_3	1_1	1_2	1_3	4_1	4_2	4_3	7_1	7_2	7_3	14_1	14_2	14_3	p1	p4	p7	p14	fc1	fc4	fc7	fc14
Group1	A_44_P402980	Nkx6-2	NK6 homeobox 2	0.841	0.967	0.904	-1.106	-0.915	-0.692	-0.697	-0.693	-1.283	-0.979	-0.787	-0.965	-0.934	-0.846	-0.956	0.004966	0	0.000915	0.000576	-1.438	0	-1.766	-2
Group1	A_44_P515305	Olr120	olfactory receptor 120	0.311	1.13	0.174	0.81	-1.199	-1.226	0.396	0.561	1.524	1.875	-0.116	-1.133	0.779	0.83	1.105	0	0	0	0.001961	0	0	0	2.03
Group1	A_43_P11507	Svs4	seminal vesicle secretory protein 4	0.009	0.77	0.347	0.829	-1.896	-0.059	0.367	0.773	1.427	1.983	0.034	-0.431	0.939	0.798	0.991	0	0	0	0.000896	0	0	0	2.19
Group1	A_44_P116381	Olr687	olfactory receptor 687	0.244	1.28	0.785	-0.384	-1.549	-0.376	0.695	0.833	1.133	1.919	-0.207	-1.004	0.803	0.83	1.081	0	0	0	0.001976	0	0	0	2.01
Group1	A_44_P347273	Aadacl3	arylacetamide deacetylase-like 3	1.072	0.736	0.78	-1.419	-0.546	-0.623	0.531	0.999	1.142	1.485	0.692	0.371	0.74	0.941	1.042	0	0	0	0.001244	0	0	0	2
Group1	A_44_P874982			0.556	1.056	0.776	-1.09	0.038	-1.335	0.681	0.801	1.211	1.498	0.377	0.668	0.744	0.907	1.071	0	0	0	0.00124	0	0	0	2.14
Group1	A_44_P119019	Cck	cholecystokinin	0.333	1.4	0.797	-0.555	-1.123	-0.851	0.625	0.942	1.116	1.021	0.858	0.845	0.857	0.856	1.014	0	0	0.001806	0.001014	0	0	1.737	2.09
Group1	A_43_P19999	Fcrls	Fc receptor-like S, scavenger receptor	-0.111	1.194	1.082	-1.218	-0.954	0.007	1.019	0.775	0.899	0.834	0.919	0.936	0.95	0.539	1.16	0	0.0059	0	0	0	2.357	0	0
Group1	A_44_P549494	Cd74	Cd74 molecule, major histocompatibility complex, class II invariant chain	-0.059	0.767	1.34	-1.498	-0.605	0.054	1.372	0.319	0.876	0.917	0.829	0.986	0.675	0.999	1.039	0	0	0.000499	0.001654	0	0	2.95	3.07
Group1	A_44_P277820			0.914	0.588	0.316	-1.602	-0.86	0.644	0.843	0.709	1.146	0.935	0.774	1.017	0.773	0.85	1.097	0	0.006846	0.000923	0.001188	0	1.487	2.732	3.2
Group1	A_44_P409840	Ccl17	chemokine (C-C motif) ligand 17	0.854	0.55	-0.441	-1.713	-0.153	0.904	0.97	0.659	1.062	0.88	0.912	0.935	0.746	0.857	1.106	0	0.005858	0.000735	0.001877	0	3.047	4.308	4.36
Group1	A_44_P500803	RT1-Bb	RT1 class II, locus Bb	-0.397	1.213	0.015	-1.722	0.373	0.518	1.247	0.353	0.991	1.002	0.847	0.879	0.635	0.964	1.101	0	0	0.000694	0	0	0	3.105	0
Group1	A_44_P314146			-1.116	0.547	0.156	-0.953	-0.208	1.574	0.81	0.841	1.077	0.925	0.706	1.087	0.681	1.061	0.974	0	0.000956	0.001694	0.001323	0	3.977	3.988	3.75
Group2	A_44_P553008			-0.602	0.325	-0.754	-0.951	0.251	1.731	0.66	1.033	0.994	1.309	0.809	0.505	0.749	0.902	1.061	0	0	0	0.002068	0	0	0	2.03
Group2	A_44_P945995			-0.969	-0.57	-0.028	0.285	-0.549	1.831	0.689	0.893	1.126	0.908	0.925	0.9	1.099	0.804	0.808	0	0.004194	0.000629	0	0	2.37	1.983	0
Group2	A_44_P173556			-1.495	-0.662	0.724	0.494	-0.277	1.217	0.721	0.868	1.117	0.99	0.858	0.877	0.882	0.855	0.986	0	0.003838	0.000969	0.001023	0	4.009	3.919	3.62
Group2	A_44_P991819	Krt19	keratin 19	-1.645	-0.566	0.598	-0.161	0.789	0.984	0.956	0.712	1.015	0.921	0.917	0.866	0.839	0.846	1.011	0	0.006699	0.003117	0	0	3.195	3.497	0
Group2	A_44_P367688	RT1-Da	RT1 class II, locus Da	-0.746	-0.102	1.104	-1.233	-0.29	1.268	1.088	0.561	1.002	0.818	0.844	1.055	0.709	0.95	1.05	0	0	0.002042	0.001961	0	0	3.165	3.21
Group2	A_44_P210921	RT1-Db2	RT1 class II, locus Db2	-0.546	-0.486	1.012	-1.076	-0.369	1.465	1.236	0.545	0.866	0.903	0.701	1.106	0.799	0.969	0.961	0	0	0.002491	0.000716	0	0	2.723	2.92
Group2	A_44_P130513	RT1-Db1	RT1 class II, locus Db1	-0.237	-0.892	1.611	-0.873	-0.402	0.792	1.146	0.516	0.99	0.887	0.743	1.086	0.767	0.94	1.017	0	0	0.002137	0.000959	0	0	2.78	2.97
Group2	A_44_P991532	RT1-Da	RT1 class II, locus Da	-0.753	0.048	1.667	-1.26	0.25	0.048	1.062	0.595	1.032	0.863	0.836	1.03	0.754	0.914	1.054	0	0.007272	0.000629	0.001014	0	1.811	3.226	3.39
Group2	A_44_P158837			-0.022	0.108	0.877	-1.88	0.822	0.095	1.22	0.372	1.026	0.924	0.807	1.001	0.613	0.991	1.097	0	0	0.000529	0	0	0	2.805	0
Group2	A_44_P476915	Pdyn	prodynorphin	1.16	-1.076	1.092	-1.141	-0.043	0.008	0.775	0.86	1.079	0.925	0.91	0.893	0.99	0.867	0.868	0	0.002484	0.000574	0.00075	0	4.462	4.847	4.64
Group2	A_44_P555201	Apoh	apolipoprotein H (beta-2-glycoprotein I)	1.472	-0.672	0.08	-1.071	0.873	-0.682	0.708	0.845	1.149	0.938	0.963	0.828	0.894	0.911	0.923	0	0.005764	0.000894	0.001225	0	1.816	2.091	1.66
Group2	A_44_P150471	Gpr88	G-protein coupled receptor 88	0.792	-1.788	-0.114	0.159	1.06	-0.108	0.875	0.703	1.114	0.838	0.947	0.927	0.773	0.925	1	0	0.006274	0.002491	0	0	2.093	2.067	0
Group2	A_44_P265127	Svs3b	seminal vesicle secretory protein 3B	-0.222	-0.085	-0.193	-0.408	1.925	-1.017	0.215	1.01	1.326	1.126	0.924	0.656	0.828	0.783	1.109	0	0	0	0.001325	0	0	0	2.23
Group2	A_44_P153879	Olr1505	olfactory receptor 1505	-0.117	-0.278	-0.767	0.218	1.855	-0.911	0.538	0.522	1.456	1.843	0.141	0.086	0.882	0.87	0.971	0	0	0	0.001103	0	0	0	2.71
Group2	A_44_P428545	Olr1485	olfactory receptor 1485	-0.437	-0.502	-0.845	0.386	1.865	-0.467	-0.06	1.061	1.351	2.02	-0.253	-0.518	0.851	0.883	0.995	0	0	0	0.000716	0	0	0	3.08
Group2	A_43_P12607	Ptprn2	protein tyrosine phosphatase, receptor type, N polypeptide 2	-0.627	-0.025	-0.247	-0.073	1.912	-0.94	0.516	0.805	1.295	1.978	-0.655	-0.61	0.874	0.777	1.063	0	0	0	0.001967	0	0	0	2
Group2	A_44_P100667	Tas2r134	taste receptor, type 2, member 134	-0.845	0.096	0.237	-0.193	1.755	-1.05	0.796	0.799	1.06	1.935	-0.899	-0.474	0.876	0.827	1.016	0	0	0	0.0015	0	0	0	2.3
Group2	A_44_P344197	Olr1410	olfactory receptor 1410	-0.016	0.256	-0.229	-1.043	1.793	-0.762	0.585	0.928	1.159	1.995	-0.73	-0.253	0.9	0.792	1.03	0	0	0	0.001286	0	0	0	2.09
Group2	A_44_P412641	Fhod1	formin homology 2 domain containing 1	-0.556	-0.187	-0.354	-0.539	2.022	-0.386	1.098	0.66	0.875	1.933	-0.646	-0.779	0.809	0.865	1.038	0	0	0	0.001982	0	0	0	2.13
Group2	A_43_P13148	Hrh4	histamine receptor H4	-0.408	-0.207	-0.228	-1.208	1.792	0.259	0.902	0.818	0.996	1.971	-0.165	-0.859	0.772	0.849	1.097	0	0.00768	0	0.001654	0	1.03	0	2.02
Group2	A_44_P210583			-0.484	-0.32	-0.375	-0.739	1.993	-0.075	0.483	0.928	1.244	2.014	-0.146	-0.277	0.965	0.83	0.941	0	0	0	0.000566	0	0	0	2.11
Group2	A_44_P158692	Olr493	olfactory receptor 493	-0.26	-0.327	-0.258	-1.306	1.684	0.467	0.859	0.524	1.274	1.926	-0.246	0.204	0.719	0.88	1.117	0	0	0	0.001654	0	0	0	2.38
Group2	A_44_P125744	Olr996	olfactory receptor 996	0.372	-0.565	-0.069	-1.482	1.513	0.231	0.485	1.042	1.121	1.928	-0.443	0.194	0.75	0.972	0.997	0	0	0	0.0015	0	0	0	2.28
Group2	A_44_P984772			0.113	-0.543	-0.631	-1.239	1.388	0.913	0.943	0.87	0.907	1.557	0.397	0.533	0.838	0.857	1.029	0	0.004194	0	0.001188	0	1.521	0	2.17
Group2	A_44_P547762			-0.496	-0.268	-0.989	-0.736	1.427	1.061	0.756	0.834	1.119	1.88	0.033	0.118	0.943	0.834	0.951	0	0.004345	0	0.000896	0	2.053	0	2.26
Group2	A_44_P289799			-0.692	-0.452	-0.989	-0.072	1.774	0.43	0.769	0.932	1.005	1.832	-0.097	0.338	0.914	0.818	0.994	0	0.006751	0	0.001074	0	1.285	0	2.17
Group2	A_44_P420208			-0.757	-0.771	-0.321	1.922	0.09	-0.162	0.606	0.973	1.083	1.983	-0.563	-0.709	0.964	0.779	0.979	0	0	0	0.001323	0	0	0	2.04
Group2	A_44_P519787			-0.432	0.281	-0.588	1.779	0.064	-1.105	0.549	0.763	1.304	1.999	-0.111	-0.356	0.961	0.727	1.028	0	0	0	0.001604	0	0	0	2.52
Group2	A_44_P370673	Vom2r79	vomeronasal 2 receptor, 79	-0.696	-0.59	-0.649	1.924	0.153	-0.142	-0.116	1.014	1.452	1.719	0.133	0.471	0.903	1.046	0.779	0	0	0	0.000716	0	0	0	3.21
Group2	A_44_P334881	Olr1071	olfactory receptor 1071	-0.68	-0.585	-0.614	1.458	-0.686	1.106	0.095	0.905	1.464	1.321	0.422	0.881	1.041	0.737	0.947	0	0	0	0.000929	0	0	0	3.12
Group2	A_44_P274381	RGD1559622	similar to hypothetical protein C130079G13	-0.565	-0.224	-0.641	1.988	-0.515	-0.043	0.798	1.014	0.92	0.653	1.035	1.024	0.785	1.08	0.859	0	0.001697	0.002577	0.001654	0	1.961	2.067	1.56
Group2	A_44_P533955	Hsd3b6	hydroxy-delta-5-steroid dehydrogenase, 3 beta- and steroid delta-isomerase 6	-0.385	-1.138	0.669	1.371	-0.998	0.481	0.946	0.763	0.995	0.991	0.936	0.786	0.868	0.866	0.985	0	0.004194	0.002171	0.001225	0	3.166	3.703	3.84
Group2	A_43_P14872	Sdc1	syndecan 1	0.999	-0.055	-1.709	-0.42	0.91	0.275	0.729	0.79	1.162	0.913	0.909	0.892	0.956	0.894	0.859	0	0.007344	0.002272	0.002082	0	2.481	2.598	2.44
Group2	A_44_P360486	Cyp4b1	cytochrome P450, family 4, subfamily b, polypeptide 1	-0.106	0.031	-1.6	-0.419	0.871	1.222	0.831	0.924	0.957	0.901	0.918	0.881	0.839	1.058	0.633	0	0.003574	0	0	0	2.417	0	0
Group2	A_44_P271559	Olr541	olfactory receptor 541	-0.856	-0.795	-0.852	0.485	1.573	0.445	0.697	0.411	1.462	1.617	0.896	-0.655	1.025	0.761	0.943	0	0	0	0.000726	0	0	0	2.68
Group2	A_44_P837067	LOC100364135	nidogen 2-like	-0.948	-0.721	-1.041	1.082	0.788	0.841	0.357	1.135	1.085	1.446	0.697	0.403	1.182	-0.458	1.368	0.004251	0	0	0	2.081	0	0	0
Group2	A_44_P114907			-0.579	-1.161	-0.946	0.987	0.822	0.878	0.583	1.266	0.3	1.412	0.488	0.512	1.11	-0.695	1.39	0.007969	0	0	0	2.212	0	0	0
Group2	A_44_P121136	Olr108	olfactory receptor 108	-0.697	-0.539	-0.668	1.464	1.097	-0.658	0.718	1.176	0.8	0.685	0.62	1.34	0.916	0.7	1.097	0	0.006846	0	0.001891	0	1.584	0	2.45
Group2	A_44_P513698	RGD1308878	similar to arylacetamide deacetylase	-0.666	-0.592	-0.64	0.74	1.714	-0.557	1.093	0.6	1.007	0.881	0.991	0.864	0.722	1.056	0.944	0	0.004987	0.000127	0.00099	0	2.696	3.853	3.83
Group2	A_44_P142531			-0.725	-0.45	-0.685	1.191	1.374	-0.704	0.621	0.56	1.409	0.981	0.991	0.727	0.867	0.826	1.025	0	0	0	0.0015	0	0	0	2.21
Group2	A_44_P205307			-0.866	-0.576	-0.687	1.274	1.281	-0.426	0.517	0.989	1.151	1.202	0.905	0.544	0.905	0.881	0.94	0	0	0	0.000959	0	0	0	2.37
Group2	A_44_P360600	Olr803	olfactory receptor 803	-0.73	-0.702	-0.687	1.19	1.374	-0.445	0.483	0.958	1.22	1.308	0.886	0.44	0.678	0.905	1.128	0	0	0	0.002077	0	0	0	2.24
Group2	A_44_P248468	Acnat1	acyl-coenzyme A amino acid N-acyltransferase 1	-0.437	-0.721	-0.72	1.199	1.365	-0.687	0.639	0.99	1.055	1.2	0.843	0.631	0.881	0.783	1.053	0	0.007561	0	0.001331	0	2.064	0	3.23
Group2	A_44_P234323			-0.717	-0.493	-0.669	1.298	1.276	-0.696	0.582	0.846	1.234	1.339	0.344	0.902	0.721	1.073	0.917	0	0	0	0.002068	0	0	0	2.19
Group2	A_44_P231337	Olr637	olfactory receptor 637	-0.647	-0.643	-0.727	1.179	1.394	-0.555	0.988	0.903	0.843	1.187	0.659	0.852	0.731	0.904	1.085	0	0.002721	0	0.001283	0	1.409	0	2.39
Group2	A_43_P18101	Elf3	E74-like factor 3	-0.805	-0.775	-0.783	1.391	1.091	-0.119	1.094	0.997	0.611	1.143	0.717	0.853	0.708	1.038	0.976	0	0.005764	0.002552	0.001225	0	1.786	1.95	2.43
Group2	A_44_P143258			-0.878	-0.663	-0.809	1.374	1.109	-0.133	0.954	0.885	0.893	1.661	0.581	0.111	0.904	0.96	0.869	0	0.000956	0	0.000548	0	2.629	0	2.95
Group2	A_44_P497502			-0.869	-0.576	-0.801	1.019	1.473	-0.246	1.194	0.354	1.034	1.328	1.078	0.041	0.948	0.779	0.991	0	0	0	0.001444	0	0	0	2.42
Group2	A_44_P170573	Olr1362	olfactory receptor 1362	-0.69	-0.648	-0.696	0.3	1.873	-0.14	1.278	0.838	0.546	1.223	1.263	-0.1	0.938	0.77	1.022	0	0	0	0.000896	0	0	0	2.1
Group2	A_44_P325571	Olr349	olfactory receptor 349	-0.756	-0.757	-0.441	0.307	1.875	-0.227	0.856	0.846	1.006	1.264	0.799	0.593	0.889	0.847	0.988	0	0.004194	0	0.000925	0	2.457	0	3.71
Group2	A_44_P543137	Olr824	olfactory receptor 824	-0.787	-0.734	-0.793	0.409	1.737	0.168	1.065	0.783	0.879	1.465	0.603	0.516	0.751	0.825	1.139	0	0.00299	0	0.001661	0	1.589	0	2.44
Group2	A_43_P10021			-0.818	-0.697	-0.923	0.585	1.611	0.241	0.568	0.945	1.173	1.077	0.914	0.729	0.961	0.774	0.994	0	0.006916	0.002159	0.001014	0	2.206	1.77	1.87
Group2	A_44_P1042952	Hrk	harakiri, BCL2 interacting protein (contains only BH3 domain)	-0.715	-1.026	-0.674	0.713	1.567	0.134	0.639	0.786	1.255	1.103	0.81	0.809	0.891	0.944	0.903	0	0	0.00169	0.000544	0	0	2.161	2
Group2	A_44_P283866			-0.617	-0.62	-0.645	0.549	1.813	-0.48	0.549	0.694	1.384	1.302	0.45	0.885	0.95	0.831	0.955	0	0	0	0.000557	0	0	0	2.06
Group2	A_44_P232324			-0.614	-0.588	-0.619	-0.323	1.936	0.208	0.976	0.94	0.819	1.177	0.824	0.704	0.937	0.845	0.955	0	0.000833	0.003168	0.000283	0	2.339	2.414	3.04
Group2	A_44_P172587			-0.728	-0.49	-0.729	-0.425	1.78	0.592	0.819	0.938	0.971	0.746	1.062	0.908	1.075	0.75	0.893	0	0.001129	0.002159	0.001323	0	2.82	2.578	3.09
Group2	A_44_P179750			-0.435	-0.794	-0.893	-0.052	1.8	0.374	0.757	0.799	1.126	1.192	0.994	0.446	0.865	1.063	0.785	0	0	0	0.001709	0	0	0	2.74
Group2	A_44_P112527	Megf11	multiple EGF-like-domains 11	-0.205	-0.804	-0.891	-0.285	1.816	0.369	0.82	0.68	1.196	0.941	0.957	0.837	0.958	0.936	0.841	0	0.006103	0.000321	0.000544	0	1.849	2.586	2.39
Group2	A_42_P820657	Il1r2	interleukin 1 receptor, type II	0.226	-0.841	-1.275	-0.199	1.488	0.602	0.827	0.794	1.082	0.889	1.01	0.814	0.939	0.818	0.956	0	0.004345	0.002274	0.001718	0	2.987	3.111	2.92
Group2	A_44_P344492	Stat4	signal transducer and activator of transcription 4	0.166	-1.193	-1.192	0.716	1.245	0.258	0.766	0.755	1.153	0.947	0.908	0.848	0.852	0.884	0.959	0	0	0.003159	0	0	0	2.848	0
Group2	A_44_P287345			-1.238	0.192	-1.082	0.335	1.415	0.377	0.802	0.888	1.04	0.814	0.893	1.025	0.861	0.828	1.041	0	0.000716	0.000344	0.000544	0	4.91	4.582	4.49
Group2	A_44_P372853	Psx1	placenta specific homeobox 1	-0.955	-0.682	-0.527	-0.363	1.363	1.164	1.035	0.975	0.679	0.724	0.973	1	0.959	0.856	0.893	0	0.006409	0	0	0	2.411	0	0
Group2	A_44_P501868	RGD1306462	similar to RIKEN cDNA 1700019P01	-0.798	-0.698	-0.616	-0.453	1.331	1.233	1.035	1.038	0.628	0.459	1.164	1.03	1.175	0.884	0.629	0	0.004345	0	0	0	3.827	0	0
Group2	A_44_P613180			-0.758	-0.543	-0.652	-0.622	1.261	1.314	0.849	1.183	0.663	0.585	0.925	1.171	0.981	0.791	0.956	0	0.006274	0	0.001071	0	1.918	0	2.01
Group2	A_44_P324891			-0.783	-0.521	-0.586	-0.661	1.073	1.478	1.222	0.884	0.551	0.807	0.866	1.042	0.933	1.031	0.733	0	0	0.002168	0	0	0	2.732	0
Group2	A_44_P850143			-0.883	-0.541	-0.86	-0.213	1.137	1.36	0.936	0.992	0.784	0.878	0.874	0.961	1.152	0.886	0.64	0	0.002978	0.002235	0	0	3.563	3.276	0
Group2	A_44_P152350			-0.782	-0.759	-0.854	-0.078	1.142	1.331	0.781	0.894	1.054	0.909	0.914	0.916	0.893	0.863	0.98	0	0.000773	1e-05	0.000108	0	6.655	6.783	6.39
Group2	A_44_P162603			-0.638	-0.485	-1.12	-0.18	0.948	1.474	0.824	0.85	1.051	0.952	1.06	0.702	0.972	0.863	0.893	0	0.001043	0.002149	0.000716	0	4.485	4.151	3.4
Group2	A_44_P605947	Ces2h	carboxylesterase 2H	-0.866	-0.615	-0.833	-0.173	1.077	1.41	0.855	0.801	1.067	1.395	0.623	0.597	0.845	0.977	0.911	0	0.002327	0	0.000576	0	2.125	0	2.46
Group2	A_44_P133519			-0.797	-0.978	-0.166	-0.543	1.247	1.237	0.721	0.919	1.064	1.205	0.666	0.783	0.923	0.775	0.987	0	0.005061	0	0	0	2.091	0	0
Group2	A_42_P480723	Cd8b	CD8b molecule	-1.298	-0.706	-0.393	0.465	0.43	1.503	0.798	0.788	1.081	1.66	0.305	0.401	0.797	0.831	1.083	0	0	0	0.002045	0	0	0	2.22
Group2	A_43_P17936			-0.824	-1.282	-0.066	0.678	0.007	1.488	0.791	0.883	1.048	1.06	0.859	0.796	0.91	0.856	0.953	0	0.001873	0.002278	0.001673	0	2.874	2.174	1.83
Group2	A_44_P279419			-0.493	-1.432	-0.492	0.852	0.275	1.289	0.743	0.806	1.143	0.908	0.985	0.808	1.179	0.723	0.774	0	0.006408	0	0	0	2.033	0	0
Group2	A_44_P179986	Hpd	4-hydroxyphenylpyruvate dioxygenase	-0.989	-1.355	-0.147	0.586	0.906	0.999	0.998	0.771	0.911	0.849	0.895	0.946	0.846	0.881	0.965	0	0.006701	0	0	0	6.408	0	0
Group2	A_42_P468712	Tacstd2	tumor-associated calcium signal transducer 2	-0.72	-1.227	-0.667	0.488	0.927	1.198	0.718	0.799	1.179	0.866	0.952	0.911	0.927	0.836	0.965	0	0.005095	0.000544	0.000624	0	3.972	4.318	4.39
Group2	A_44_P670773			-0.417	-1.307	-0.892	0.699	0.969	0.946	0.706	0.864	1.134	0.922	1.008	0.789	0.929	0.717	1.052	0	0.004987	0.002159	0	0	2.109	1.765	0
Group2	A_42_P546008	Sftpd	surfactant protein D	-0.026	-1.765	-0.44	0.84	0.786	0.605	0.832	0.812	1.077	0.974	0.892	0.866	0.913	0.845	0.972	0	0.001873	0.000401	0.000566	0	3.299	3.5	3.25
Group2	A_44_P506614			-0.254	-1.638	-0.525	0.809	0.68	0.928	0.778	0.868	1.04	0.916	0.885	0.894	0.881	0.854	0.955	0	0.005886	0	0	0	6.414	0	0
Group2	A_44_P276674			-0.506	-1.513	-0.523	0.716	0.902	0.924	0.827	0.873	1	0.904	0.901	0.9	0.892	0.878	0.933	0	0.004194	0.00275	0	0	8.175	8.247	0
Group2	A_42_P778313	Pde6b	phosphodiesterase 6B, cGMP-specific, rod, beta	-0.548	-1.49	-0.492	0.614	0.843	1.072	0.913	0.779	1.028	0.938	0.927	0.864	0.842	0.943	0.944	0	0.001873	0.000549	0.000624	0	3.722	4.158	4.23
Group2	A_44_P290656	Dnahc3l	dynein, axonemal, heavy chain 3-like	-0.253	-1.677	-0.345	0.374	0.776	1.125	0.93	0.852	0.902	0.952	0.888	0.849	0.823	0.891	0.96	0	0.006408	0	0	0	3.964	0	0
Group2	A_42_P768355	Hrk	harakiri, BCL2 interacting protein (contains only BH3 domain)	0.076	-1.55	-0.781	0.433	0.65	1.171	0.869	0.798	1.047	0.884	0.902	0.942	0.912	0.927	0.891	0	0.004194	0.000965	0.000836	0	1.753	2.123	2.24
Group2	A_44_P151774	Chrna1	cholinergic receptor, nicotinic, alpha 1 (muscle)	-0.255	-1.234	-1.021	0.412	1.05	1.048	1.134	0.524	0.986	1.033	1.025	0.632	0.773	1.023	0.917	0	0	0	0.001927	0	0	0	2.29
Group2	A_44_P579554			-0.793	-0.837	-0.806	0.471	0.325	1.641	0.742	0.778	1.185	0.843	1.056	0.831	0.946	1.223	0.493	0	0.00424	0.000827	0	0	2.704	2.109	0
Group2	A_44_P184011			-0.837	-0.903	-0.902	0.659	0.624	1.359	0.488	1.085	1.098	0.683	0.79	1.221	1.153	0.798	0.761	0	0	0	0.001661	0	0	0	3.28
Group2	A_44_P147199	LOC498465	similar to RIKEN cDNA 1700001F09	-0.744	-0.738	-1.208	0.805	0.847	1.037	0.777	0.997	0.88	0.671	0.921	1.015	0.839	0.474	0.892	0.007244	0	0	0	2.302	0	0	0
Group2	A_43_P22243			-0.854	-0.816	-0.99	0.471	1.164	1.025	1.1	0.949	0.65	0.656	1.069	0.979	0.828	0.688	1.173	0	0.005467	0.003262	0	0	2.202	2.394	0
Group2	A_44_P511275			-0.907	-0.871	-0.954	0.804	0.913	1.014	0.962	0.93	0.842	0.624	1.139	0.934	0.812	0.443	1.348	0.00123	0.001881	0	0	2.639	1.629	0	0
Group2	A_44_P485125			-1.093	-0.94	-0.674	0.888	0.798	1.021	1.038	0.837	0.842	0.681	1.339	0.606	0.968	0.607	1.098	0.004818	0.002527	0	0	1.941	2.62	0	0
Group2	A_44_P447850	LOC498465	similar to RIKEN cDNA 1700001F09	-0.742	-1.134	-0.824	0.803	0.806	1.09	1.031	0.713	0.924	0.736	1.17	0.716	1.073	0.352	0.853	0.005708	0	0	0	2.227	0	0	0
Group2	A_44_P114421			-0.837	-0.92	-0.935	0.725	0.741	1.227	0.944	0.726	1.048	0.615	1.243	0.816	1.106	0.35	1.119	0.006947	0.005594	0	0	2.305	1.267	0	0
Group2	A_44_P440781			-0.891	-0.984	-0.853	0.849	0.829	1.049	0.861	0.98	0.889	0.728	1.154	0.819	1.137	0.25	1.134	0.001452	0.003122	0	0	2.428	1.434	0	0
Group2	A_44_P815555			-0.852	-1.023	-0.852	0.784	0.98	0.963	0.794	1.064	0.855	1.19	0.815	0.688	1.152	0.14	1.228	0.001452	0.00489	0	0	2.766	1.64	0	0
Group2	A_43_P16265	Olr1078	olfactory receptor 1078	-0.972	-0.761	-0.854	0.319	1.327	0.941	1.042	0.941	0.731	1.003	0.912	0.81	0.854	0.927	0.95	0	0.004273	0.001344	0.000716	0	1.784	2.097	2.43
Group2	A_44_P640180	Zc2hc1b	zinc finger, C2HC-type containing 1B	-0.58	-0.933	-1.126	0.52	0.983	1.135	0.997	0.846	0.856	0.62	1	1.045	0.955	0.992	0.747	0	0.004663	0	0	0	4.296	0	0
Group2	A_42_P634149	Cryba2	crystallin, beta A2	-0.852	-0.313	-1.347	0.423	1.021	1.068	0.85	0.795	1.073	0.969	0.933	0.827	0.839	0.951	0.94	0	0.00229	0.000616	0.000624	0	2.943	3.266	3.24
Group2	A_44_P253380	RGD1563738	similar to Discs, large homolog 5 (Placenta and prostate DLG)	-0.589	-0.605	-1.395	0.602	1.049	0.938	0.759	0.856	1.104	0.94	0.89	0.907	0.907	0.857	0.971	0	0.001881	0.000127	0.000366	0	3.507	3.496	3.3
Group2	A_44_P555271	Mmp12	matrix metallopeptidase 12	-0.523	-0.874	-1.265	0.855	0.927	0.879	0.949	0.743	1.006	0.837	0.994	0.874	0.641	0.801	1.209	0	0.005036	0.002954	0	0	3.044	3.068	0
Group2	A_43_P11478	Lalba	lactalbumin, alpha	-0.392	-1.034	-1.193	0.732	0.807	1.08	0.77	0.835	1.083	0.805	1.005	0.872	0.756	0.786	1.083	0	0.006708	0	0	0	2.242	0	0
Group2	A_42_P552640	Mmp16	matrix metallopeptidase 16	-0.48	-1.054	-1.134	0.865	0.905	0.899	0.691	0.816	1.17	0.874	0.985	0.851	0.932	0.897	0.878	0	0	0.002799	0	0	0	2.054	0
Group2	A_44_P792207			-0.449	-0.969	-1.22	0.883	0.72	1.036	0.565	0.839	1.256	1	0.836	0.89	0.928	0.907	0.89	0	0	0.000915	0.001074	0	0	2.797	2.24
Group2	A_44_P333266	Znrf4	zinc and ring finger 4	-0.491	-0.777	-1.327	1.041	0.551	1.003	0.744	0.831	1.122	1.022	0.832	0.856	0.924	0.761	1.015	0	0.005467	0.002552	0	0	2.68	2.544	0
Group2	A_44_P960871			-0.307	-1.147	-1.083	1.154	0.438	0.945	0.851	0.794	1.069	0.884	0.863	0.978	0.826	0.91	0.987	0	0.003574	0.001097	0.001103	0	2.254	2.542	2.48
Group2	A_44_P356738			-0.154	-1.018	-1.284	1.067	0.387	1.002	0.79	0.869	1.065	0.977	0.879	0.878	0.855	0.873	1.003	0	0.001098	0.00026	0.000544	0	4.878	4.879	4.69
Group2	A_42_P718331	Sstr3	somatostatin receptor 3	-0.079	-1.013	-1.372	0.759	0.688	1.018	0.814	0.736	1.128	0.907	0.929	0.865	0.819	0.915	0.967	0	0.007561	0	0	0	3.228	0	0
Group2	A_44_P442349			-0.469	-1.24	-0.909	0.715	0.735	1.168	0.686	0.858	1.138	0.923	0.918	0.857	1.146	1.016	0.455	0	0.006763	0	0	0	3.261	0	0
Group2	A_44_P346209			-0.961	-1.065	-0.646	0.668	0.816	1.189	0.682	0.793	1.209	1.072	0.859	0.782	0.96	1.125	0.599	0	0.006802	0.00236	0	0	2.695	2.575	0
Group2	A_44_P259851	Olr735	olfactory receptor 735	-0.887	-0.917	-0.921	0.948	0.739	1.038	1.178	0.861	0.662	1.089	0.953	0.671	1.126	0.701	0.886	0.001624	0.006699	0.002491	0.00166	2.64	1.466	2.088	3.01
Group2	A_44_P274321			-0.787	-0.995	-0.92	0.695	0.851	1.156	0.979	0.903	0.844	0.975	1.059	0.667	0.637	0.83	1.21	0.005362	0.002965	0	0	2.13	1.657	0	0
Group2	A_44_P557716	LOC681198	similar to Spetex-2F protein	-0.764	-0.812	-1.135	0.864	0.83	1.016	0.851	0.946	0.887	0.732	1.259	0.611	0.768	0.768	0.915	0.003939	0	0	0	2.273	0	0	0
Group2	A_44_P499003	Serpinb12	serpin peptidase inhibitor, clade B (ovalbumin), member 12	-0.864	-0.906	-0.924	1.12	0.578	0.996	0.821	0.509	1.315	0.878	0.938	0.922	0.763	0.889	1.074	0.007204	0	0.000327	0.001159	1.858	0	1.933	2.1
Group2	A_42_P550360	Klk1c8	kallikrein 1-related peptidase C8	-0.68	-1.188	-0.775	1.132	0.532	0.98	0.728	0.716	1.228	0.994	0.877	0.855	0.915	0.853	0.958	0	0	0.000941	0.000896	0	0	3.112	2.93
Group2	A_42_P684264	Tnik	TRAF2 and NCK interacting kinase	-0.655	-1.242	-0.76	0.991	0.629	1.036	0.62	0.863	1.189	1.019	0.805	0.893	0.88	0.987	0.836	0	0	0.002159	0	0	0	2.296	0
Group2	A_44_P252549	Olr186	olfactory receptor 186	-0.676	-1.083	-0.933	1.128	0.762	0.803	0.75	0.956	0.957	0.928	0.911	0.83	0.909	0.806	0.861	0.006398	0	0	0	3.016	0	0	0
Group2	A_44_P545498	Sox11	SRY (sex determining region Y)-box 11	-0.753	-1.074	-0.869	1.126	0.682	0.888	0.752	0.86	1.089	1.169	0.805	0.715	0.801	1.18	0.688	0.005983	0.005262	0	0	2.635	2.216	0	0
Group2	A_44_P212850	Fgf2	fibroblast growth factor 2	-0.873	-0.896	-0.963	0.927	0.806	0.999	0.632	0.931	1.139	1.117	0.809	0.793	0.964	0.994	0.771	0.001452	0.004987	0.001824	0.000959	1.943	2.376	2.485	1.95
Group2	A_44_P1052794			-0.846	-0.993	-0.894	0.979	0.847	0.907	0.58	0.978	1.132	1.135	0.755	0.823	1.05	0.855	0.821	0.00123	0.005886	0.002466	0.000925	2.826	2.821	2.503	2.53
Group2	A_44_P654498	LOC688459	hypothetical protein LOC688459	-0.827	-0.956	-0.949	0.82	0.942	0.97	0.607	0.918	1.168	1.041	0.909	0.777	0.936	0.874	0.925	0.00123	0.005775	0.000894	0.000536	2.568	2.882	2.842	2.56
Group2	A_44_P706666			-0.875	-0.928	-0.935	0.919	0.937	0.882	0.688	0.763	1.238	1.179	0.711	0.815	0.713	0.976	1.034	0.001136	0	0	0.001323	2.082	0	0	2.06
Group2	A_44_P522701	Adcyap1	adenylate cyclase activating polypeptide 1	-0.953	-0.862	-0.919	0.827	0.94	0.968	0.833	0.8	1.09	1.03	0.952	0.743	0.724	1.009	0.99	0.00123	0.002212	0.001249	0.001362	2.116	2.169	2.223	1.84
Group2	A_44_P744974	Mlph	melanophilin	-0.861	-0.802	-1.055	0.858	0.799	1.062	0.88	0.806	1.037	1.006	0.912	0.808	0.657	0.963	1.083	0.002966	0.002193	0.001139	0	2.169	2.336	2.427	0
Group2	A_44_P537177			-0.882	-0.922	-0.925	0.784	0.904	1.042	0.982	0.713	1.027	1.164	0.78	0.767	0.763	1.028	0.937	0.001452	0.002044	0.002552	0.000716	2.117	2.466	2.397	2.77
Group2	A_44_P401498	Sema6a	sema domain, transmembrane domain (TM), and cytoplasmic domain, (semaphorin) 6A	-0.983	-0.84	-0.908	0.944	0.799	0.987	0.99	0.657	1.063	1.069	0.889	0.766	0.721	1.055	0.944	0.001452	0.004075	0.001293	0.001323	2.272	2.311	2.587	2.35
Group2	A_44_P372930	Flrt3	fibronectin leucine rich transmembrane protein 3	-0.941	-0.979	-0.814	0.889	0.932	0.914	1.106	0.597	0.988	0.887	0.975	0.869	0.643	1.121	0.933	0.000898	0.006408	0.000549	0	3.342	2.197	2.804	0
Group2	A_44_P1000245			-0.925	-0.886	-0.925	0.844	0.955	0.937	1.092	0.65	0.969	0.904	0.941	0.893	0.714	0.981	1.028	0.001624	0.004194	0.000148	0.001323	1.46	2.194	2.35	1.98
Group2	A_44_P914438	Cdkn1a	cyclin-dependent kinase inhibitor 1A	-0.788	-0.937	-1.006	0.885	0.942	0.904	1.086	0.697	0.931	0.966	0.926	0.841	0.668	1.01	1.034	0.001627	0.003079	0.000401	0.001967	1.758	2.492	2.688	2.36
Group2	A_44_P574106			-0.807	-1.078	-0.831	0.745	0.953	1.017	1.032	0.748	0.94	0.993	0.898	0.839	0.791	0.96	0.976	0.003001	0.001873	0.000518	0.000716	2.729	3.57	4.213	3.94
Group2	A_44_P104985	Serpinb2	serpin peptidase inhibitor, clade B (ovalbumin), member 2	-0.743	-1.149	-0.82	0.883	0.905	0.925	0.944	0.809	0.94	0.876	0.953	0.855	0.746	0.9	0.993	0.002822	0.005369	0	0	6.291	4.839	0	0
Group2	A_44_P742499			-0.838	-1.094	-0.773	0.842	0.76	1.103	0.915	0.792	1.021	0.91	0.931	0.893	0.819	0.913	0.997	0	0.001873	0.000494	0.001098	0	2.038	2.066	1.73
Group2	A_42_P556083	Cckbr	cholecystokinin B receptor	-0.659	-1.272	-0.741	0.802	0.877	0.993	0.887	0.855	0.981	0.944	0.946	0.835	0.842	0.95	0.934	0	0.001453	0.000765	0.000726	0	4.154	4.764	4.56
Group2	A_44_P975437	Cldn4	claudin 4	-0.667	-1.194	-0.827	0.85	0.796	1.043	0.885	0.836	1.003	0.938	0.962	0.825	0.934	0.884	0.908	0.007057	0.001077	0.000894	0.000716	3.076	5.992	5.863	5.64
Group2	A_44_P438272	Crisp1	cysteine-rich secretory protein 1	-0.794	-1.144	-0.768	0.878	0.791	1.036	0.831	0.9	1	0.928	0.909	0.897	0.926	0.895	0.912	0.003959	0.000587	0.000146	0.000262	4.118	9.484	9.861	9.57
Group2	A_42_P719221	Vip	vasoactive intestinal peptide	-0.735	-1.174	-0.795	0.819	0.897	0.987	0.848	0.887	0.991	0.949	0.902	0.877	0.919	0.906	0.904	0.004409	0.000895	0.000529	0.000544	4.332	7.88	8.078	8.09
Group2	A_44_P870817			-0.698	-1.065	-0.956	0.913	0.897	0.909	0.811	0.91	1.002	0.93	0.915	0.883	0.948	0.878	0.899	0.002139	0.001077	0.000607	0.000716	4.674	6.513	6.305	5.92
Group2	A_43_P11951	Ucn	urocortin	-0.818	-1.013	-0.893	0.766	1.023	0.935	0.839	0.887	1.008	0.977	0.892	0.867	0.884	0.961	0.893	0.002139	0.000358	8.1e-05	0.000108	2.287	6.802	6.939	6.38
Group2	A_44_P717216			-0.788	-1.049	-0.888	0.814	0.916	0.994	0.949	0.807	0.971	0.988	1.019	0.711	0.86	1.052	0.813	0.002335	0.001873	0.001938	0.001074	1.879	2.176	2.704	2.46
Group2	A_44_P216395	Gadd45a	growth arrest and DNA-damage-inducible, alpha	-0.808	-0.996	-0.928	0.98	0.878	0.874	0.871	0.776	1.07	0.921	0.95	0.86	0.8	1.01	0.914	0.00123	0.00299	0.000607	0.001188	2.931	2.192	2.525	2.19
Group2	A_44_P164990			-0.874	-0.93	-0.931	0.954	0.831	0.951	0.918	0.785	1.028	0.997	0.947	0.788	0.922	0.93	0.886	0.000898	0.000956	0.000494	0.000262	2.903	2.937	3.118	2.86
Group2	A_44_P399249	Tgm1	transglutaminase 1 (K polypeptide epidermal type I, protein-glutamine-gamma-glutamyltransferase)	-0.815	-0.87	-1.041	0.979	0.807	0.941	0.912	0.865	0.958	0.984	0.891	0.859	0.907	0.954	0.873	0.001452	0.000358	0.000177	0.000262	3.373	6.082	6.067	5.29
Group2	A_42_P681727			-0.917	-0.844	-0.969	0.976	0.785	0.969	0.795	0.805	1.118	0.968	0.919	0.848	0.998	0.86	0.874	0.00123	0.002326	0.000285	0.000552	3.25	3.089	3.136	2.79
Group2	A_42_P817417	PVR	poliovirus receptor	-0.897	-0.831	-1.001	0.889	0.823	1.017	0.863	0.799	1.061	0.917	0.907	0.908	0.808	0.961	0.958	0.001452	0.003079	0.000782	0.001325	2.193	1.741	1.771	1.6
Group2	A_44_P574293	Sema6a	sema domain, transmembrane domain (TM), and cytoplasmic domain, (semaphorin) 6A	-0.933	-0.832	-0.96	0.815	0.846	1.065	0.942	0.781	1.006	0.934	0.877	0.927	0.787	1.048	0.893	0.00176	0.000956	0.000127	0.000726	2.264	2.865	3.206	2.95
Group2	A_44_P976494	LOC681924	hypothetical protein LOC681924	-0.884	-0.931	-0.912	0.777	0.884	1.066	0.884	0.824	1.025	0.919	0.949	0.87	0.808	0.965	0.962	0.003374	0.000587	6.4e-05	0.000366	1.333	3.988	3.97	3.75
Group2	A_44_P249774	Tslp	thymic stromal lymphopoietin	-0.961	-0.889	-0.883	0.831	0.889	1.013	0.872	0.86	1.003	0.915	0.852	0.97	0.848	0.875	1.011	0.00123	0.000358	8.4e-05	0.000329	2.722	4.706	4.71	4.28
Group2	A_42_P574859	Hamp	hepcidin antimicrobial peptide	-0.953	-0.913	-0.871	0.904	0.896	0.938	0.952	0.815	0.967	0.973	0.909	0.854	0.807	0.884	1.039	0.000364	0.000358	8.2e-05	0.000544	4.839	6.813	6.421	5.17
Group2	A_42_P574859	Hamp	hepcidin antimicrobial peptide	-0.953	-0.913	-0.871	0.904	0.896	0.938	0.952	0.815	0.967	0.973	0.909	0.854	0.807	0.884	1.039	0.000364	0.000358	8.2e-05	0.000544	4.839	6.813	6.421	5.17
Group2	A_44_P144557	Sprr1a	small proline-rich protein 1A	-1.027	-0.797	-0.901	0.926	0.799	1.001	1.01	0.779	0.94	0.957	0.923	0.856	0.787	0.951	0.992	0.001628	0.000773	8.4e-05	0.000544	2.5	5.215	6.008	5.18
Group2	A_44_P240731			-0.92	-0.856	-0.954	0.968	0.781	0.981	1.023	0.728	0.972	0.894	0.968	0.873	0.793	1.035	0.9	0.001452	0.003228	0.000564	0.001459	2.269	1.674	1.803	1.48
Group2	A_44_P290457	Ptprh	protein tyrosine phosphatase, receptor type, H	-0.899	-0.916	-0.91	0.948	0.739	1.038	0.972	0.809	0.953	0.936	0.901	0.901	0.854	0.95	0.932	0.001452	0.000358	1.5e-05	0.000108	2.893	5.564	5.943	5.51
Group2	A_42_P614175	Gal	galanin/GMAP prepropeptide	-0.848	-0.943	-0.924	0.855	0.734	1.125	0.831	0.865	1.035	0.921	0.943	0.874	0.906	0.934	0.899	0.005196	0.000587	4.7e-05	0.000108	1.309	4.239	4.421	4.24
Group2	A_42_P758222	Arg1	arginase, liver	-0.895	-0.916	-0.916	0.876	0.782	1.068	0.763	0.891	1.071	0.933	0.935	0.869	1.004	0.857	0.875	0.001452	0.001043	4.7e-05	0.000283	2.769	4.449	4.372	3.92
Group2	A_44_P378742	Flrt3	fibronectin leucine rich transmembrane protein 3	-0.92	-0.998	-0.809	0.839	0.851	1.037	0.731	0.922	1.064	0.945	0.899	0.888	0.976	0.907	0.845	0.001452	0.002459	0.000499	0.000763	3.422	2.991	2.995	2.65
Group2	A_44_P291791			-0.886	-0.905	-0.939	0.771	0.989	0.971	0.765	0.928	1.035	0.885	0.918	0.936	1.027	0.796	0.908	0.00123	0.000808	4.5e-05	0.000544	3.268	5.231	4.84	4.38
Group2	A_44_P227065	Kif22	kinesin family member 22	-1.126	-0.806	-0.781	0.8	0.933	0.98	0.738	0.811	1.156	0.971	0.878	0.881	1.022	0.846	0.859	0.004618	0.004194	0.000574	0.000896	1.53	2.78	2.723	2.66
Group2	A_42_P739488	Sema6a	sema domain, transmembrane domain (TM), and cytoplasmic domain, (semaphorin) 6A	-1.064	-0.842	-0.823	0.897	0.901	0.93	0.748	0.843	1.121	0.925	0.918	0.89	0.943	0.887	0.902	0.001452	0.003079	0.00041	0.000552	2.402	3.008	3.093	3.03
Group2	A_42_P681722			-0.931	-0.902	-0.905	0.86	0.909	0.968	0.771	0.86	1.092	0.919	0.946	0.872	1.009	0.885	0.84	0.000641	0.001611	8.2e-05	0.000523	3.274	3.266	3.264	2.91
Group2	A_44_P371339	Il6	interleukin 6	-0.962	-0.818	-0.954	0.883	0.908	0.944	0.778	0.858	1.082	0.878	0.98	0.872	0.937	0.905	0.884	0.000641	0.001873	0.000564	0.000896	5.2	4.041	3.669	2.83
Group2	A_43_P11616	Atf3	activating transcription factor 3	-0.98	-0.885	-0.871	0.884	0.923	0.929	0.886	0.853	0.995	0.871	0.962	0.902	0.95	0.902	0.883	0.000487	0.000587	0.000152	0.000262	4.715	4.347	4.211	4.27
Group2	A_44_P271658	Reg3b	regenerating islet-derived 3 beta	-1.016	-0.833	-0.883	0.929	0.852	0.951	0.885	0.839	1.007	0.906	0.937	0.893	0.91	0.852	0.97	0.001136	0.000587	0.000142	0.000428	3.799	4.845	4.719	4.3
Group2	A_44_P142168	Adcyap1	adenylate cyclase activating polypeptide 1	-0.96	-0.875	-0.901	0.877	0.897	0.963	0.763	0.924	1.039	0.932	0.951	0.854	0.808	0.947	0.978	0.000898	0.001749	0.000285	0.00075	2.587	2.334	2.394	1.93
Group2	A_44_P530389	Ecel1	endothelin converting enzyme-like 1	-1.067	-0.9	-0.756	0.974	0.897	0.852	0.922	0.805	1.001	0.977	0.886	0.87	0.773	1.005	0.948	0.002159	0.000956	0.000285	0.000716	2.271	3.555	4.335	4.07
Group2	A_44_P994385	Cdhr5	cadherin-related family member 5	-1.074	-0.96	-0.673	0.819	0.848	1.04	0.855	0.791	1.077	0.911	0.923	0.902	0.847	0.89	0.994	0	0.001795	0.00019	0.000716	0	2.862	2.922	2.31
Group2	A_43_P15489	Il24	interleukin 24	-1	-0.986	-0.712	0.99	0.652	1.056	0.763	0.861	1.098	0.952	0.917	0.868	0.963	0.857	0.916	0.007964	0.001611	8.1e-05	0.000196	1.359	4.797	5.138	5.07
Group2	A_44_P763016			-0.995	-0.782	-0.938	0.953	0.714	1.049	0.613	0.98	1.102	0.895	0.867	0.963	0.938	0.817	0.97	0.003088	0.005955	0.00169	0.001303	2.351	2.092	1.739	1.86
Group2	A_44_P228331			-0.927	-0.848	-0.949	1.007	0.739	0.98	0.669	0.83	1.198	0.829	0.958	0.947	0.914	1.035	0.778	0.002157	0.005617	0.000365	0.001221	2.047	2.389	2.423	1.73
Group2	A_44_P431774	Csrnp1	cysteine-serine-rich nuclear protein 1	-0.931	-0.857	-0.948	0.92	0.857	0.959	0.823	0.735	1.151	0.747	1.058	0.917	1.031	0.944	0.747	0.00123	0.005886	0.002159	0	2.089	1.413	1.49	0
Group2	A_44_P247923	Stmn4	stathmin-like 4	-0.856	-0.887	-0.985	0.781	0.93	1.017	0.866	0.835	1.03	0.62	1.078	1.006	0.904	0.921	0.912	0.001628	0.000946	0.003207	0.000329	2.04	2.76	2.792	2.62
Group2	A_44_P630174			-0.943	-0.956	-0.773	0.693	0.707	1.272	0.97	0.725	1.027	0.876	0.953	0.906	0.984	0.88	0.869	0	0.002212	0.000327	0.000548	0	2.544	2.67	2.71
Group2	A_44_P194447			-0.823	-0.951	-0.959	0.845	0.9	0.988	0.95	0.813	0.964	0.882	1.056	0.78	1.11	0.675	0.878	0.00123	0.002871	0.002491	0	2.683	1.661	1.499	0
Group2	A_44_P173355	LOC100910806	tripartite motif-containing protein 15-like	-0.848	-0.741	-1.125	0.825	0.967	0.921	0.842	0.844	1.02	0.882	0.966	0.864	1.154	0.784	0.75	0.003537	0.004987	0.002537	0	2.166	1.957	2.031	0
Group2	A_44_P931922			-0.895	-0.71	-1.089	1.012	0.654	1.028	0.742	0.782	1.129	0.777	0.838	1.039	0.854	1.183	0.558	0.006874	0	0	0	2.065	0	0	0
Group2	A_44_P463749	Rasd1	RAS, dexamethasone-induced 1	-0.944	-0.553	-1.18	1.01	0.806	0.861	0.693	0.88	1.114	0.89	0.94	0.875	0.992	0.877	0.831	0	0.006389	0.003133	0	0	2.808	2.559	0
Group2	A_44_P958314			-0.769	-0.603	-1.258	0.898	0.59	1.143	0.725	0.919	1.052	0.948	0.858	0.899	1.058	0.875	0.755	0	0.005239	0.003001	0	0	3.688	3.415	0
Group2	A_44_P132598	Smagp	small cell adhesion glycoprotein	-1.003	-0.582	-1.065	0.704	0.715	1.23	0.751	0.884	1.081	0.839	0.992	0.894	0.962	0.881	0.881	0	0.002965	0.001283	0.001283	0	2.633	2.311	2
Group2	A_44_P380265	RGD1560570	similar to spermatogenesis associated glutamate (E)-rich protein 4b	-0.965	-0.685	-1.047	0.742	0.837	1.119	0.806	0.871	1.052	0.915	0.902	0.92	0.901	0.881	0.954	0.007442	0.000773	4.7e-05	0.000108	1.481	6.189	6.276	6
Group2	A_44_P825454			-1.015	-0.644	-1	0.537	0.98	1.142	0.857	0.887	0.987	0.922	1.052	0.746	0.966	0.876	0.886	0	0.000587	0.001459	0.000678	0	6.154	5.398	4.42
Group2	A_44_P1000653	Serpina3n	serine (or cysteine) peptidase inhibitor, clade A, member 3N	-1.202	-0.72	-0.732	0.565	1.067	1.021	0.889	0.851	0.988	0.95	1.073	0.686	0.906	0.936	0.884	0	0.000808	0.002491	0.000716	0	4.999	4.754	3.94
Group2	A_44_P407292	Olr1070	olfactory receptor 1070	-1.156	-0.614	-0.917	0.747	1.015	0.925	0.788	0.856	0.979	1.239	0.893	0.459	0.765	0.902	1.024	0.007969	0	0	0	2.16	0	0	0
Group2	A_44_P393235	Has1	hyaluronan synthase 1	-1.264	-0.522	-0.875	0.92	0.852	0.89	0.914	0.794	0.984	0.892	0.909	0.899	0.816	0.921	0.953	0	0.005577	0	0	0	4.859	0	0
Group2	A_44_P294838	Il1a	interleukin 1 alpha	-1.209	-0.536	-0.922	0.761	0.912	0.995	0.973	0.872	0.843	0.788	1.067	0.823	0.532	1.149	0.898	0	0.006152	0	0	0	3.237	0	0
Group2	A_42_P661600	Reg3a	regenerating islet-derived 3 alpha	-1.013	-0.769	-0.947	0.889	0.869	0.97	0.644	1.117	0.898	0.849	0.956	0.842	0.502	0.816	1.225	0.001452	0	0	0	2.514	0	0	0
Group2	A_44_P393316	Olr25	olfactory receptor 25	-0.894	-0.917	-0.921	0.925	1.018	0.788	0.696	1.153	0.859	1.082	0.684	0.95	0.658	0.887	1.159	0.001452	0.004784	0.002979	0	2.129	1.897	1.341	0
Group2	A_44_P436915			-0.894	-0.986	-0.839	1.092	0.754	0.873	0.583	1.038	1.071	0.906	0.775	1.045	0.583	0.981	1.126	0.002494	0.006699	0.001228	0	2.385	1.851	2.303	0
Group2	A_44_P248352	RGD1564319	similar to TF-1 apoptosis related protein 19	-0.959	-0.901	-0.86	0.921	0.726	1.074	0.347	0.998	1.266	0.827	1.088	0.807	0.611	1.072	1.017	0.002494	0	0.002159	0	2.167	0	1.553	0
Group2	A_44_P844039			-1.224	-0.743	-0.659	0.975	0.508	1.142	0.556	0.89	1.2	0.871	0.98	0.856	0.8	0.727	1.146	0	0	0.003236	0	0	0	2.057	0
Group2	A_43_P15507	Ido1	indoleamine 2,3-dioxygenase 1	-0.978	-1.007	-0.587	1.173	0.294	1.106	0.715	0.963	1.025	0.804	1.172	0.718	0.809	0.786	1.095	0	0.00534	0	0	0	2	0	0
Group2	A_44_P343076			-0.858	-0.887	-0.862	1.29	0.34	0.977	0.974	0.705	1.042	1.434	0.792	0.342	0.857	0.74	1.121	0	0.004345	0	0.001654	0	1.437	0	2.1
Group2	A_44_P226752	Olr1006	olfactory receptor 1006	-0.893	-0.895	-0.876	1.22	0.496	0.948	0.721	0.861	1.133	1.41	0.444	0.747	0.745	0.913	1.066	0	0.004817	0	0.000959	0	1.585	0	3.01
Group2	A_44_P440351	Olr40	olfactory receptor 40	-0.88	-0.904	-0.906	1.228	0.65	0.812	0.739	0.755	1.206	1.264	0.738	0.679	0.787	0.891	1.051	0.006963	0.005608	0	0.000716	3.07	2.088	0	3.09
Group2	A_44_P102465	Olr1107	olfactory receptor 1107	-0.927	-0.907	-0.893	1.033	0.946	0.748	0.954	0.886	0.898	1.314	0.774	0.568	0.717	0.82	1.17	0.001452	0.000833	0	0.002094	3.079	2.056	0	2.84
Group2	A_44_P262065	LOC299282	Serine protease inhibitor	-0.874	-0.908	-0.915	1.195	0.659	0.843	1.228	0.967	0.457	1.234	0.529	0.906	0.754	1.11	0.857	0.006004	0	0	0.001376	2.413	0	0	2.24
Group2	A_43_P15900	Ccl22	chemokine (C-C motif) ligand 22	-1.379	-0.178	-0.791	1.416	0.474	0.458	0.634	0.922	1.059	0.844	0.922	0.944	0.753	0.681	1.227	0	0	0.002537	0	0	0	2.557	0
Group2	A_44_P854083			-1.242	-0.365	-0.905	1.22	0.949	0.343	0.74	0.588	1.317	1.032	0.956	0.729	0.922	0.9	0.912	0	0	0.002491	0.000591	0	0	1.655	2.21
Group2	A_43_P20937			-1.3	-0.613	-0.686	0.992	1.111	0.496	0.772	0.867	1.068	0.918	0.812	0.979	0.92	0.841	0.903	0	0.004075	0.002599	0	0	2.801	2.44	0
Group2	A_44_P319128	LOC100911059	Y-linked testis-specific protein 1-like	-0.831	-0.826	-0.834	1.2	1.219	0.071	0.661	1.08	0.972	1.269	0.718	0.693	0.743	0.65	1.281	0	0.003079	0	0	0	2.749	0	0
Group2	A_44_P557273	Olr1316	olfactory receptor 1316	-0.739	-0.91	-0.95	1.32	0.925	0.354	0.581	1.118	0.982	1.352	0.549	0.729	0.753	0.873	1.091	0	0	0	0.001403	0	0	0	2.86
Group2	A_44_P148321			-0.612	-0.934	-1.122	0.697	1.167	0.804	0.698	0.92	1.087	1.568	0.439	0.483	0.878	0.94	0.914	0	0.004987	0	0.000576	0	2.058	0	2.86
Group2	A_44_P530232			-0.872	-0.909	-0.91	1.235	0.748	0.708	1.18	0.559	0.945	1.021	1.323	0.204	0.591	0.804	1.275	0.007442	0	0	0	2.005	0	0	0
Group2	A_44_P130420	Olr1327	olfactory receptor 1327	-0.917	-0.908	-0.867	1.227	0.783	0.681	1.419	0.337	0.815	1.208	0.987	0.461	0.832	-0.027	1.562	0.007154	0	0	0	2.172	0	0	0
Group2	A_44_P487000	Olr623	olfactory receptor 623	-0.932	-0.912	-0.875	0.698	0.999	1.024	1.691	0.287	0.404	1.041	0.835	0.855	0.633	0.928	1.141	0.00268	0	0.000859	0	2.128	0	1.872	0
Group2	A_43_P16178			-0.851	-0.806	-1.064	1.04	0.824	0.857	1.17	0.829	0.591	-0.067	1.2	1.249	0.535	0.763	1.3	0.002207	0	0	0	2.714	0	0	0
Group2	A_44_P456769	Ncr1	natural cytotoxicity triggering receptor 1	-1.016	-0.809	-0.89	0.699	0.985	1.031	1.11	0.67	0.92	0.959	0.84	0.93	0.214	1.046	1.29	0.003001	0.005369	0.000782	0	2.819	2.124	2.478	0
Group2	A_43_P17807	LOC361914	similar to solute carrier family 7 (cationic amino acid transporter, y+ system), member 12	-0.64	-0.863	-1.184	1.052	0.844	0.792	0.848	0.863	0.934	1.027	0.736	0.906	0.074	1.049	1.312	0.007257	0	0	0	3.229	0	0	0
Group2	A_44_P475320	Olr1589	olfactory receptor 1589	-0.967	-0.864	-0.869	1.191	0.801	0.709	1.046	0.825	0.853	1.243	0.807	0.629	0.037	0.875	1.508	0.004818	0.002484	0	0	3.375	1.886	0	0
Group2	A_43_P16370	Olr728	olfactory receptor 728	-1.065	-1.043	-0.591	0.874	0.907	0.918	1.017	0.587	0.908	1.367	0.517	0.664	-0.227	1.104	1.355	0.005368	0	0	0	2.91	0	0	0
Group2	A_44_P308827	Olr74	olfactory receptor 74	-0.848	-1.085	-0.789	0.994	0.837	0.891	0.686	0.707	1.247	1.43	0.448	0.685	-0.288	1.183	1.336	0.002139	0	0	0	2.836	0	0	0
Group2	A_44_P143387			-0.909	-0.811	-1.004	1.057	0.831	0.836	0.602	0.907	1.168	1.39	0.501	0.719	-0.38	1.072	1.462	0.002129	0	0	0	2.278	0	0	0
Group2	A_44_P428955			-0.861	-0.638	-1.196	0.887	0.916	0.893	0.811	0.72	1.069	1.475	0.535	0.5	-0.406	0.97	1.512	0.006836	0	0	0	2.057	0	0	0
Group2	A_44_P316106	Olr1867	olfactory receptor 1867	-1.041	-0.762	-0.914	0.747	1.014	0.956	0.967	0.701	1.029	1.352	0.671	0.603	-0.541	1.092	1.459	0.002968	0.006751	0	0	2.368	1.557	0	0
Group2	A_44_P555370			-1.248	-0.718	-0.718	0.936	0.938	0.81	0.812	0.542	1.195	1.284	0.74	0.502	-0.581	1.156	1.362	0.007969	0	0	0	3.075	0	0	0
Group2	A_44_P414912			-1.187	-0.679	-0.818	1.082	0.849	0.753	0.841	0.59	1.138	1.273	0.544	0.785	-0.464	1.006	1.498	0.007969	0	0	0	2.745	0	0	0
Group2	A_44_P243048	Olr1293	olfactory receptor 1293	-0.945	-0.884	-0.882	1.151	0.731	0.829	1.303	0.455	0.876	1.276	0.621	0.774	-0.737	1.063	1.491	0.003939	0	0	0	2.153	0	0	0
Group2	A_44_P147381	Tmc2	transmembrane channel-like 2	-0.596	-0.924	-1.169	0.807	0.969	0.913	1.272	0.624	0.601	1.017	0.883	0.738	-0.615	1.805	0.365	0.007204	0	0	0	2.547	0	0	0
Group2	A_44_P304075	Taar7h	trace amine-associated receptor 7h	-0.883	-0.738	-1.097	0.828	0.975	0.914	1.173	0.735	0.743	0.96	0.989	0.754	-0.257	1.8	0.471	0.002494	0	0	0	2.846	0	0	0
Group2	A_44_P869661			-0.768	-0.736	-1.189	0.741	0.974	0.978	1.018	0.602	0.984	1.155	0.754	0.745	0.159	1.698	0.374	0.006517	0	0	0	2.809	0	0	0
Group2	A_44_P476076			-1.03	-0.847	-0.852	0.823	0.969	0.937	1.005	0.729	0.977	1.229	0.744	0.709	-0.083	1.797	0.43	0.001452	0.005775	0	0	2.232	1.406	0	0
Group2	A_43_P16093	Olr837	olfactory receptor 837	-1.152	-0.793	-0.761	0.804	1.017	0.886	0.824	0.697	1.119	1.425	0.553	0.557	-0.16	1.814	0.341	0.004589	0	0	0	2.226	0	0	0
Group2	A_44_P557302	Olr1744	olfactory receptor 1744	-0.941	-0.833	-0.938	1.15	0.802	0.76	0.824	0.755	1.131	1.417	0.62	0.572	0.145	1.704	0.487	0.003939	0.005764	0	0	2.273	1.416	0	0
Group2	A_44_P470619			-0.761	-0.905	-1.02	1.216	0.766	0.704	0.905	0.819	0.989	0.752	1.128	0.815	0.075	1.708	0.51	0.007442	0.004075	0	0	3.077	2.034	0	0
Group2	A_44_P513789	Ccr1l1	chemokine (C-C motif) receptor 1-like 1	-0.838	-1.052	-0.815	1.144	0.781	0.78	1.276	0.658	0.685	0.619	0.954	1.108	0.209	1.738	0.34	0.004563	0	0	0	2.796	0	0	0
Group2	A_44_P913216	LOC690784	hypothetical protein LOC690784	-0.598	-0.998	-1.086	0.689	1.062	0.931	0.867	0.878	0.935	0.6	1.046	0.986	0.042	1.801	0.234	0	0.007024	0	0	0	3.006	0	0
Group2	A_42_P791677	Areg	amphiregulin	-0.868	-0.85	-1.014	0.881	0.982	0.869	-0.094	1.553	0.824	0.273	1.301	0.886	0.215	1.914	-0.357	0.001452	0	0	0	2.19	0	0	0
Group2	A_44_P838681			-0.918	-1.169	-0.605	0.819	0.958	0.915	-0.226	0.275	0.928	1.154	0.88	0.6	-0.418	1.904	-0.148	0.007036	0	0	0	2.332	0	0	0
Group2	A_44_P966081			-0.978	-0.89	-0.843	1.132	0.713	0.867	-0.183	-1.166	1.864	0.739	1.032	0.946	-0.499	1.96	0.146	0.003386	0	0.002377	0	3.033	0	1.672	0
Group2	A_44_P468293	Olr115	olfactory receptor 115	-1.184	-0.811	-0.699	1.034	0.777	0.882	1.022	-1.197	1.332	0.799	0.638	1.149	-0.656	1.829	0.377	0.006836	0	0	0	2.193	0	0	0
Group2	A_44_P105608	LOC100360390	claudin 25-like	-1.123	-0.689	-0.886	1.083	0.782	0.833	0.669	-0.592	1.493	0.718	0.966	0.956	-0.365	1.865	0.31	0.005983	0	0	0	2.342	0	0	0
Group2	A_44_P133449	Elf4	E74-like factor 4 (ets domain transcription factor)	-1.075	-0.793	-0.827	1.164	0.717	0.815	1.141	0.004	1.212	1.155	0.652	0.865	-0.491	1.9	0.29	0.006836	0	0	0	2	0	0	0
Group2	A_44_P525181			-0.767	-0.923	-1.026	0.99	0.723	1.003	1.011	0.887	0.786	0.56	1.166	0.901	-0.548	-0.35	1.712	0.003088	0	0	0	2.353	0	0	0
Group2	A_44_P424925			-1.093	-0.803	-0.806	1.128	0.794	0.78	1.814	0.035	0.096	0.058	1.379	0.968	-1.065	-0.482	1.675	0.005362	0	0	0	2.191	0	0	0
Group2	A_44_P153865	Olr379	olfactory receptor 379	-1.066	-0.714	-0.936	0.997	0.796	0.922	0.779	1.506	-0.2	-1.268	1.157	1.226	-0.285	1.941	0.079	0.00314	0	0	0	2.296	0	0	0
Group2	A_44_P538496	Olr1434	olfactory receptor 1434	-0.817	-0.999	-0.9	1.111	0.813	0.792	1.259	1.059	0.129	-0.246	1.217	1.301	1.597	-0.003	0.757	0.002753	0	0	0	2.801	0	0	0
Group2	A_44_P377050	Olr1688	olfactory receptor 1688	-1.09	-0.772	-0.861	0.914	0.865	0.944	1.034	-0.634	-0.778	-0.794	1.371	1.155	1.954	-0.59	0.084	0.002296	0	0	0	2.125	0	0	0
Group2	A_44_P525281	Uroc1	urocanate hydratase 1	-0.995	-0.89	-0.817	1.102	0.636	0.964	-1.735	0.431	-0.636	-0.726	1.392	1.166	1.911	-0.455	0.285	0.005362	0	0	0	2.075	0	0	0
