# Supplementary material for: Identification of potential therapeutic targets in a model of neuropathic pain
Source: Front Genet. 2014 May 23;5:131. doi: 10.3389/fgene.2014.00131 (PMC4033210; doi:10.3389/fgene.2014.00131)
Supplement: Supplementary file 1 [file DataSheet1.ZIP › 86373_Lerch_Table_3.XLSX]

## Sheet: Sheet1
Supplemental Table 3. Top changing UniqueIDs in common between the SN and DRG sample.
UniqueIDs	GeneSymbol
A_42_P791677	Areg
A_44_P409840	Ccl17
A_42_P480723	Cd8b
A_44_P975437	Cldn4
A_44_P438272	Crisp1
A_44_P1042952	Hrk
A_44_P555271	Mmp12
A_44_P226752	Olr1006
A_44_P130420	Olr1327
A_44_P344197	Olr1410
A_44_P325571	Olr349
A_44_P487000	Olr623
A_44_P259851	Olr735
A_44_P543137	Olr824
A_44_P367688	RT1-Da
A_42_P661600	Reg3a
A_44_P545498	Sox11
A_44_P344492	Stat4
