# Supplementary material for: Identification of potential therapeutic targets in a model of neuropathic pain
Source: Front Genet. 2014 May 23;5:131. doi: 10.3389/fgene.2014.00131 (PMC4033210; doi:10.3389/fgene.2014.00131)
Supplement: Supplementary file 1 [file DataSheet1.ZIP › 86373_Lerch_Table_4.XLSX]

## Sheet: Gene Ontology SN
Supplementary Table 4. Gene Ontology Analysis on downregulated (green) and upregulated (red) genes in SN sample. The DAVID Bioinformatics Resource v6.7 tool was used for the Ontology and the settings were kept at default levels.
Category	Term	Count	%	PValue	Genes	List Total	Pop Hits	Pop Total	Fold Enrichment	Bonferroni	Benjamini	FDR
Biological Proces	GO:0006633~fatty acid biosynthetic process	4	0.653595	0.00336845	LPL, FASN, ELOVL6, SC5DL	49	76	12092	12.9882	0.907647	0.907647	4.96664
Biological Proces	GO:0016053~organic acid biosynthetic process	4	0.653595	0.0215426	LPL, FASN, ELOVL6, SC5DL	49	150	12092	6.58068	1	0.999542	28.0214
Biological Proces	GO:0046394~carboxylic acid biosynthetic process	4	0.653595	0.0215426	LPL, FASN, ELOVL6, SC5DL	49	150	12092	6.58068	1	0.999542	28.0214
Biological Proces	GO:0070328~triglyceride homeostasis	2	0.326797	0.0235871	LPL, APOC3	49	6	12092	82.2585	1	0.996366	30.259
Biological Proces	GO:0008610~lipid biosynthetic process	5	0.816993	0.0249509	LPL, FASN, ELOVL6, SC5DL, DHCR24	49	281	12092	4.39102	1	0.988434	31.7153
Biological Proces	GO:0031667~response to nutrient levels	5	0.816993	0.0252376	MAPT, APOC3, HRK, LRP2, TIMP3	49	282	12092	4.37545	1	0.972929	32.0178
Biological Proces	GO:0019433~triglyceride catabolic process	2	0.326797	0.0313278	LPL, APOC3	49	8	12092	61.6939	1	0.976369	38.1556
Biological Proces	GO:0006108~malate metabolic process	2	0.326797	0.0313278	ME1, ME3	49	8	12092	61.6939	1	0.976369	38.1556
Biological Proces	GO:0009991~response to extracellular stimulus	5	0.816993	0.031396	MAPT, APOC3, HRK, LRP2, TIMP3	49	302	12092	4.08569	1	0.959936	38.2214
Biological Proces	GO:0051605~protein maturation by peptide bond cleavage	3	0.490196	0.0330694	MGC109340, PCSK6, DHCR24	49	72	12092	10.2823	1	0.94858	39.8133
Biological Proces	GO:0046461~neutral lipid catabolic process	2	0.326797	0.0351755	LPL, APOC3	49	9	12092	54.839	1	0.939736	41.7624
Biological Proces	GO:0044269~glycerol ether catabolic process	2	0.326797	0.0351755	LPL, APOC3	49	9	12092	54.839	1	0.939736	41.7624
Biological Proces	GO:0046464~acylglycerol catabolic process	2	0.326797	0.0351755	LPL, APOC3	49	9	12092	54.839	1	0.939736	41.7624
Biological Proces	GO:0006631~fatty acid metabolic process	4	0.653595	0.0383852	LPL, FASN, ELOVL6, SC5DL	49	188	12092	5.25054	1	0.936922	44.6199
Biological Proces	GO:0042953~lipoprotein transport	2	0.326797	0.0428262	APOC3, LRP2	49	11	12092	44.8683	1	0.93975	48.3581
Biological Proces	GO:0046503~glycerolipid catabolic process	2	0.326797	0.0428262	LPL, APOC3	49	11	12092	44.8683	1	0.93975	48.3581
Biological Proces	GO:0034367~macromolecular complex remodeling	2	0.326797	0.0466292	LPL, APOC3	49	12	12092	41.1293	1	0.939757	51.3706
Biological Proces	GO:0034369~plasma lipoprotein particle remodeling	2	0.326797	0.0466292	LPL, APOC3	49	12	12092	41.1293	1	0.939757	51.3706
Biological Proces	GO:0034368~protein-lipid complex remodeling	2	0.326797	0.0466292	LPL, APOC3	49	12	12092	41.1293	1	0.939757	51.3706
Biological Proces	GO:0007584~response to nutrient	4	0.653595	0.0481537	MAPT, APOC3, LRP2, TIMP3	49	206	12092	4.79176	1	0.931449	52.5315
Biological Proces	GO:0016485~protein processing	3	0.490196	0.0586914	MGC109340, PCSK6, DHCR24	49	99	12092	7.47805	1	0.952648	59.8755
Biological Proces	GO:0051604~protein maturation	3	0.490196	0.0629297	MGC109340, PCSK6, DHCR24	49	103	12092	7.18764	1	0.953074	62.5182
Biological Proces	GO:0043086~negative regulation of catalytic activity	4	0.653595	0.0655342	ADCY8, APOC3, PKIA, DHCR24	49	234	12092	4.21838	1	0.949753	64.0606
Biological Proces	GO:0031330~negative regulation of cellular catabolic process	2	0.326797	0.0765254	APOC3, TIMP3	49	20	12092	24.6776	1	0.963346	69.9399
Biological Proces	GO:0006508~proteolysis	7	1.14379	0.0846038	MMP27, MGC109340, PCSK6, TPSB2, CPZ, MMP24, DHCR24	49	775	12092	2.22894	1	0.968795	73.6743
Biological Proces	GO:0001755~neural crest cell migration	2	0.326797	0.0911273	RET, NRTN	49	24	12092	20.5646	1	0.971288	76.3688
Biological Proces	GO:0055114~oxidation reduction	6	0.980392	0.0939096	ME1, ME3, AKR1B1, FASN, SC5DL, DHCR24	49	612	12092	2.41937	1	0.969228	77.4378
Biological Process	GO:0051606~detection of stimulus	52	2.32975	8.42044e-11	OLR1155, OLR1051, OLR416, OLR1633, OLR233, OLR1443, OLR712, OLR1346, OLR1538, OLR463, NLRC4, OLR1392, OLR1108, OLR1240, LBP, OLR1251, OLR7, OLR1679, OLR1106, OLR402, OLR150, OLR252, OLR1543, NGFR, OLR689, OLR735, OLR1327, OLR1177, OLR1592, OLR349, OLR188, OLR641, OLR824, OLR1751, OLR1657, OLR142, OLR868, OLR181, OLR112, OLR1273, OLR1410, OLR1280, OLR629, AIPL1, OLR224, OLR1006, OLR1455, OLR1523, …	183	1310	12092	2.62288	1.30517e-07	1.30517e-07	1.40464e-07
Biological Process	GO:0009593~detection of chemical stimulus	49	2.19534	5.98243e-10	OLR1155, OLR1051, OLR416, OLR1633, OLR233, OLR1443, OLR712, OLR1346, OLR1538, OLR463, OLR1392, OLR1108, OLR1240, OLR1251, LBP, OLR7, OLR1679, OLR1106, OLR402, OLR150, OLR252, OLR1543, OLR689, OLR735, OLR1327, OLR1177, OLR1592, OLR349, OLR188, OLR641, OLR824, OLR1751, OLR1657, OLR142, OLR868, OLR181, OLR112, OLR1273, OLR1410, OLR1280, OLR629, OLR224, OLR1006, OLR1455, OLR1523, OLR623, OLR576, OLR2…	183	1251	12092	2.58813	9.27277e-07	4.63638e-07	9.97945e-07
Biological Process	GO:0007608~sensory perception of smell	49	2.19534	7.2247e-10	OLR1155, OLR1051, OLR416, OLR1633, OLR233, OLR1443, OLR712, OLR1346, OLR1538, OLR463, OLR1392, OLR1108, OLR1240, OLR1251, OLR7, OLR1679, OLR1106, OLR402, OLR150, OLR252, OLR1543, OLR689, OLR735, OLR1327, OLR1177, OLR1592, OLR349, OLR188, OLR641, OLR824, OLR1751, OLR1657, OLR142, OLR868, OLR181, OLR112, OLR1273, OLR1410, OLR1280, OLR629, OLR224, OLR1006, OLR1455, OLR1523, OLR623, GUCY2D, OLR576, O…	183	1258	12092	2.57373	1.11983e-06	3.73276e-07	1.20517e-06
Biological Process	GO:0050911~detection of chemical stimulus involved in sensory perception of smell	48	2.15054	1.01289e-09	OLR1155, OLR1051, OLR416, OLR735, OLR1633, OLR1327, OLR233, OLR1443, OLR712, OLR1177, OLR1346, OLR1538, OLR463, OLR1592, OLR349, OLR188, OLR641, OLR1392, OLR824, OLR1751, OLR1108, OLR1240, OLR1657, OLR1251, OLR142, OLR868, OLR181, OLR7, OLR112, OLR1679, OLR1273, OLR1106, OLR629, OLR1280, OLR1410, OLR1006, OLR224, OLR1455, OLR402, OLR1523, OLR623, OLR150, OLR252, OLR1543, OLR576, OLR270, OLR1619, …	183	1227	12092	2.5849	1.56999e-06	3.92497e-07	1.68964e-06
Biological Process	GO:0007166~cell surface receptor linked signal transduction	76	3.40502	1.04948e-09	OLR1051, OLR1155, OLR416, GNA15, OLR1633, LTBP2, CD8A, OLR233, OLR1443, LOC498276, OLR712, CXCR3, OLR1346, OLR1538, OLR463, KLHL6, GALR1, CLCF1, OLR1392, OLR1108, OLR1240, LBP, OLR1251, NRG1, OLR7, OLR1679, OLR1106, KNG1, CD3D, GPR18, CD3E, OLR402, OLR150, OLR252, OLR1543, OLR689, CXCL1, OLR735, OLR1327, ADCYAP1R1, SOX4, ITGB2, GPR68, ABCA1, CCL5, OLR1177, OLR1592, OLR349, STAT4, OLR188, OLR824, …	183	2591	12092	1.93818	1.6267e-06	3.25339e-07	1.75067e-06
Biological Process	GO:0050907~detection of chemical stimulus involved in sensory perception	48	2.15054	1.32394e-09	OLR1155, OLR1051, OLR416, OLR735, OLR1633, OLR1327, OLR233, OLR1443, OLR712, OLR1177, OLR1346, OLR1538, OLR463, OLR1592, OLR349, OLR188, OLR641, OLR1392, OLR824, OLR1751, OLR1108, OLR1240, OLR1657, OLR1251, OLR142, OLR868, OLR181, OLR7, OLR112, OLR1679, OLR1273, OLR1106, OLR629, OLR1280, OLR1410, OLR1006, OLR224, OLR1455, OLR402, OLR1523, OLR623, OLR150, OLR252, OLR1543, OLR576, OLR270, OLR1619, …	183	1237	12092	2.564	2.05211e-06	3.42018e-07	2.2085e-06
Biological Process	GO:0050906~detection of stimulus involved in sensory perception	48	2.15054	2.48441e-09	OLR1155, OLR1051, OLR416, OLR735, OLR1633, OLR1327, OLR233, OLR1443, OLR712, OLR1177, OLR1346, OLR1538, OLR463, OLR1592, OLR349, OLR188, OLR641, OLR1392, OLR824, OLR1751, OLR1108, OLR1240, OLR1657, OLR1251, OLR142, OLR868, OLR181, OLR7, OLR112, OLR1679, OLR1273, OLR1106, OLR629, OLR1280, OLR1410, OLR1006, OLR224, OLR1455, OLR402, OLR1523, OLR623, OLR150, OLR252, OLR1543, OLR576, OLR270, OLR1619, …	183	1261	12092	2.5152	3.85083e-06	5.50119e-07	4.14431e-06
Biological Process	GO:0007606~sensory perception of chemical stimulus	49	2.19534	2.59115e-09	OLR1155, OLR1051, OLR416, OLR1633, OLR233, OLR1443, OLR712, OLR1346, OLR1538, OLR463, OLR1392, OLR1108, OLR1240, OLR1251, OLR7, OLR1679, OLR1106, OLR402, OLR150, OLR252, OLR1543, OLR689, OLR735, OLR1327, OLR1177, OLR1592, OLR349, OLR188, OLR641, OLR824, OLR1751, OLR1657, OLR142, OLR868, OLR181, OLR112, OLR1273, OLR1410, OLR1280, OLR629, OLR224, OLR1006, OLR1455, OLR1523, OLR623, GUCY2D, OLR576, O…	183	1307	12092	2.47724	4.01628e-06	5.02036e-07	4.32237e-06
Biological Process	GO:0006952~defense response	25	1.12007	6.68263e-09	CXCL1, APOBEC1, CD8A, FGR, FCNB, ITGB2, CCL5, RGD1564614, RT1-DA, REG3A, NLRC4, REG3G, CFI, LBP, KNG1, LYZ2, OLR1, HCK, IL1RN, KNG1L1, MYO1F, C1QA, CYBB, CD86, NPPB	183	399	12092	4.14013	1.0358e-05	1.1509e-06	1.11475e-05
Biological Process	GO:0007600~sensory perception	51	2.28495	2.55635e-08	OLR1155, OLR1051, OLR416, OLR1633, OLR233, OLR1443, OLR712, CXCR3, OLR1346, OLR1538, OLR463, OLR1392, OLR1108, OLR1240, OLR1251, OLR7, OLR1679, OLR1106, OLR402, OLR150, OLR252, OLR1543, OLR689, OLR735, OLR1327, OLR1177, OLR1592, OLR349, OLR188, OLR641, OLR824, OLR1751, OLR1657, OLR142, OLR868, OLR181, OLR112, OLR1273, OLR1410, OLR1280, OLR629, OLR224, OLR1006, OLR1455, OLR1523, OLR623, GUCY2D, RD…	183	1496	12092	2.25261	3.96226e-05	3.96233e-06	4.26431e-05
Biological Process	GO:0050877~neurological system process	58	2.59857	3.4124e-08	OLR1155, OLR1051, OLR416, OLR1633, OLR233, OLR1443, OLR712, CXCR3, OLR1346, OLR1538, OLR463, OLR1392, OLR1108, OLR1240, OLR1251, NRG1, OLR7, FOSL1, OLR1679, OLR1106, OLR402, STXBP2, OLR150, OLR252, OLR1543, OLR689, OLR735, OLR1327, OLR1177, OLR1592, OLR349, OLR188, OLR824, OLR641, OLR1751, OLR1657, POU3F1, OLR142, OLR868, OLR181, OLR112, THBS2, OLR1273, OLR629, OLR1410, OLR1280, OLR1006, OLR224, …	183	1849	12092	2.07271	5.28908e-05	4.80837e-06	5.69232e-05
Biological Process	GO:0050890~cognition	53	2.37455	4.0633e-08	OLR1155, OLR1051, OLR416, OLR1633, OLR233, OLR1443, OLR712, CXCR3, OLR1346, OLR1538, OLR463, OLR1392, OLR1108, OLR1240, OLR1251, OLR7, FOSL1, OLR1679, OLR1106, OLR402, OLR150, OLR252, OLR1543, OLR689, OLR735, OLR1327, OLR1177, OLR1592, OLR349, OLR188, OLR824, OLR641, OLR1751, OLR1657, OLR142, OLR868, OLR181, OLR112, OLR1273, OLR1410, OLR1280, OLR629, OLR224, OLR1006, OLR1455, IL1RN, OLR1523, OLR6…	183	1613	12092	2.17114	6.29792e-05	5.24842e-06	6.7781e-05
Biological Process	GO:0006955~immune response	24	1.07527	6.17606e-08	CXCL1, APOBEC1, OLR1, CD8A, CD8B, IL1RN, FCNB, CCL9, STXBP2, MYO1F, CCL5, VAV1, RGD1564614, RT1-DA, CCL17, C1QA, CD86, CYBB, KLHL6, TNFSF11, CXCL14, ZAP70, LBP, CFI	183	414	12092	3.83052	9.57244e-05	7.36374e-06	0.000103024
Biological Process	GO:0007186~G-protein coupled receptor protein signaling pathway	61	2.73297	9.35277e-08	OLR1155, OLR1051, OLR416, GNA15, OLR1633, OLR233, OLR1443, OLR712, CXCR3, OLR1346, OLR1538, OLR463, GALR1, OLR1392, OLR1108, OLR1240, OLR1251, OLR7, OLR1679, OLR1106, KNG1, GPR18, OLR402, OLR150, OLR252, OLR1543, OLR689, CXCL1, OLR735, OLR1327, ADCYAP1R1, ABCA1, GPR68, CCL5, OLR1177, OLR1592, OLR349, OLR188, OLR824, OLR641, OLR1751, OLR1657, OLR142, OLR868, OLR181, OLR112, OLR1273, OLR629, OLR141…	183	2055	12092	1.96139	0.000144957	1.03548e-05	0.000156016
Biological Process	GO:0006954~inflammatory response	17	0.761649	1.68285e-07	CXCL1, KNG1, OLR1, CD8A, IL1RN, FCNB, KNG1L1, ITGB2, CCL5, RGD1564614, C1QA, REG3A, NLRC4, NPPB, CFI, REG3G, LBP	183	217	12092	5.1765	0.000260808	1.73893e-05	0.00028072
Biological Process	GO:0045321~leukocyte activation	15	0.672043	4.02058e-06	IL2RB, CD3D, CD8A, CD3E, LOC498276, STXBP2, SOX4, MYO1F, ITGB2, VAV1, CD86, CLCF1, ZAP70, LBP, BLNK	183	213	12092	4.65327	0.00621253	0.000389419	0.00670662
Biological Process	GO:0009611~response to wounding	21	0.94086	5.94719e-06	KNG1, CXCL1, OLR1, CD8A, IL1RN, FCNB, KNG1L1, ITGB2, CCL5, GDNF, RGD1564614, C1QA, PCSK1, REG3A, NLRC4, UCN2, NPPB, LBP, NGFR, CFI, REG3G	183	424	12092	3.27266	0.00917582	0.000542099	0.0099202
Biological Process	GO:0002526~acute inflammatory response	10	0.448029	8.05544e-06	C1QA, KNG1, REG3A, FCNB, IL1RN, KNG1L1, REG3G, LBP, CFI, RGD1564614	183	90	12092	7.34183	0.0124084	0.000693425	0.0134366
Biological Process	GO:0001775~cell activation	15	0.672043	1.72944e-05	IL2RB, CD3D, CD8A, CD3E, LOC498276, STXBP2, SOX4, MYO1F, ITGB2, VAV1, CD86, CLCF1, ZAP70, LBP, BLNK	183	242	12092	4.09565	0.0264504	0.00140988	0.0288453
Biological Process	GO:0050778~positive regulation of immune response	11	0.492832	5.24447e-05	C1QA, KLHL6, CD3E, FCNB, LOC498276, ZAP70, LBP, CFI, RGD1564614, SASH3, RT1-DA	183	141	12092	5.1549	0.078075	0.00405632	0.0874483
Biological Process	GO:0009617~response to bacterium	13	0.582437	8.62943e-05	LYZ2, FGR, SOCS3, HCK, MMP9, IL1RN, MYO1F, CCL5, PCSK1, STAT4, NLRC4, CD86, LBP	183	212	12092	4.05186	0.125202	0.00634937	0.143852
Biological Process	GO:0006953~acute-phase response	6	0.268817	0.000123257	KNG1, REG3A, IL1RN, KNG1L1, REG3G, LBP	183	33	12092	12.0139	0.173917	0.00864694	0.205409
Biological Process	GO:0042493~response to drug	16	0.716846	0.000125166	APOBEC1, SOCS3, MMP9, IL1RN, ACACA, ABCA1, CCL5, GCLM, MMP12, MUC4, ABCB4, PCSK1, STAT4, CYBB, NPPB, FOSL1	183	327	12092	3.2331	0.176358	0.00840013	0.208587
Biological Process	GO:0050830~defense response to Gram-positive bacterium	5	0.224014	0.000199213	LYZ2, FGR, HCK, MYO1F, LBP	183	20	12092	16.5191	0.265681	0.0127847	0.331794
Biological Process	GO:0046649~lymphocyte activation	11	0.492832	0.000225055	CD86, IL2RB, CD8A, CD3D, CD3E, CLCF1, ZAP70, SOX4, ITGB2, VAV1, BLNK	183	168	12092	4.32644	0.294519	0.0138581	0.374759
Biological Process	GO:0051094~positive regulation of developmental process	15	0.672043	0.000256183	PHOX2B, MSR1, SOCS3, ITGB2, CCL5, TNFSF11, ZAP70, MAPK8IP3, NGFR, SKIL, RUNX1, NRG1, RUNX2, THBS2, SASH3	183	311	12092	3.18697	0.327756	0.0151583	0.426488
Biological Process	GO:0045597~positive regulation of cell differentiation	13	0.582437	0.000429863	PHOX2B, MSR1, SOCS3, CCL5, TNFSF11, ZAP70, MAPK8IP3, NGFR, SKIL, RUNX1, NRG1, RUNX2, SASH3	183	252	12092	3.40871	0.486462	0.0243805	0.714655
Biological Process	GO:0002252~immune effector process	9	0.403226	0.00047803	C1QA, APOBEC1, CD8A, FCNB, STXBP2, MYO1F, CFI, RGD1564614, RT1-DA	183	121	12092	4.91478	0.523422	0.0261215	0.794433
Biological Process	GO:0048584~positive regulation of response to stimulus	12	0.537634	0.000771881	C1QA, KLHL6, CD3E, FCNB, LOC498276, ZAP70, LBP, CFI, CCL5, RGD1564614, SASH3, RT1-DA	183	232	12092	3.41775	0.697864	0.0404316	1.27983
Biological Process	GO:0002684~positive regulation of immune system process	12	0.537634	0.000771881	C1QA, KLHL6, CD3E, MMP9, FCNB, LOC498276, ZAP70, LBP, CFI, RGD1564614, SASH3, RT1-DA	183	232	12092	3.41775	0.697864	0.0404316	1.27983
Biological Process	GO:0034097~response to cytokine stimulus	8	0.358423	0.00149675	PCSK1, CD86, STAT4, SOCS3, SKIL, CCL5, FOSL1, MUC4	183	112	12092	4.71975	0.901894	0.0744713	2.46768
Biological Process	GO:0042110~T cell activation	8	0.358423	0.00149675	CD86, CD8A, CD3D, CD3E, ZAP70, SOX4, ITGB2, VAV1	183	112	12092	4.71975	0.901894	0.0744713	2.46768
Biological Process	GO:0032496~response to lipopolysaccharide	8	0.358423	0.00192456	PCSK1, CD86, STAT4, SOCS3, MMP9, IL1RN, LBP, CCL5	183	117	12092	4.51805	0.949508	0.0918271	3.16241
Biological Process	GO:0030595~leukocyte chemotaxis	5	0.224014	0.00222492	CXCL1, CSF3R, ITGB2, LBP, CCL5	183	37	12092	8.92926	0.968333	0.102274	3.64741
Biological Process	GO:0002253~activation of immune response	7	0.31362	0.00234351	C1QA, KLHL6, CD3E, FCNB, ZAP70, CFI, RGD1564614	183	90	12092	5.13928	0.973661	0.104348	3.83825
Biological Process	GO:0060326~cell chemotaxis	5	0.224014	0.00297285	CXCL1, CSF3R, ITGB2, LBP, CCL5	183	40	12092	8.25956	0.990096	0.126921	4.84516
Biological Process	GO:0002237~response to molecule of bacterial origin	8	0.358423	0.00319651	PCSK1, CD86, STAT4, SOCS3, MMP9, IL1RN, LBP, CCL5	183	128	12092	4.12978	0.993005	0.132194	5.20062
Biological Process	GO:0002443~leukocyte mediated immunity	6	0.268817	0.00539364	C1QA, CD8A, STXBP2, MYO1F, CFI, RT1-DA	183	75	12092	5.28612	0.999771	0.207731	8.62664
Biological Process	GO:0002697~regulation of immune effector process	7	0.31362	0.00603432	CD8B, LOC498276, STXBP2, LBP, RGD1564614, SASH3, MUC4	183	109	12092	4.24345	0.999916	0.223963	9.60353
Biological Process	GO:0003013~circulatory system process	8	0.358423	0.00900077	KNG1, STAT4, KNG1L1, NPPB, MYH7, MYH6, NRG1, GCLM	183	155	12092	3.4104	0.999999	0.308436	14.0001
Biological Process	GO:0008015~blood circulation	8	0.358423	0.00900077	KNG1, STAT4, KNG1L1, NPPB, MYH7, MYH6, NRG1, GCLM	183	155	12092	3.4104	0.999999	0.308436	14.0001
Biological Process	GO:0045087~innate immune response	6	0.268817	0.00909304	C1QA, CD86, CYBB, FCNB, LBP, CFI	183	85	12092	4.66422	0.999999	0.304444	14.1336
Biological Process	GO:0006869~lipid transport	7	0.31362	0.009888	KCNN4, MSR1, APOC4, PCTP, APOC1, LBP, ABCA1	183	121	12092	3.82261	1	0.319595	15.2755
Biological Process	GO:0050900~leukocyte migration	5	0.224014	0.0105481	CXCL1, CSF3R, ITGB2, LBP, CCL5	183	57	12092	5.79618	1	0.330274	16.2128
Biological Process	GO:0015914~phospholipid transport	4	0.179211	0.0110627	KCNN4, PCTP, APOC1, ABCA1	183	31	12092	8.526	1	0.336709	16.9368
Biological Process	GO:0002673~regulation of acute inflammatory response	4	0.179211	0.0110627	LOC498276, LBP, CCL5, RGD1564614	183	31	12092	8.526	1	0.336709	16.9368
Biological Process	GO:0002521~leukocyte differentiation	7	0.31362	0.0110753	TNFSF11, CD8A, CD3D, CD3E, CLCF1, ZAP70, SOX4	183	124	12092	3.73013	1	0.330653	16.9544
Biological Process	GO:0042742~defense response to bacterium	6	0.268817	0.0130944	LYZ2, NLRC4, FGR, HCK, MYO1F, LBP	183	93	12092	4.263	1	0.371443	19.738
Biological Process	GO:0006956~complement activation	4	0.179211	0.0131372	C1QA, FCNB, CFI, RGD1564614	183	33	12092	8.00927	1	0.365871	19.7961
Biological Process	GO:0007162~negative regulation of cell adhesion	4	0.179211	0.0131372	KNG1, TNC, MYO1F, MUC4	183	33	12092	8.00927	1	0.365871	19.7961
Biological Process	GO:0002541~activation of plasma proteins involved in acute inflammatory response	4	0.179211	0.014252	C1QA, FCNB, CFI, RGD1564614	183	34	12092	7.77371	1	0.383493	21.2941
Biological Process	GO:0030098~lymphocyte differentiation	6	0.268817	0.0142545	CD8A, CD3D, CD3E, CLCF1, ZAP70, SOX4	183	95	12092	4.17325	1	0.377168	21.2975
Biological Process	GO:0014070~response to organic cyclic substance	9	0.403226	0.014522	PCSK1, STAT4, SOCS3, MMP9, IL1RN, ACACA, NPPB, AREG, FOSL1	183	211	12092	2.81843	1	0.376483	21.653
Biological Process	GO:0010876~lipid localization	7	0.31362	0.0152383	KCNN4, MSR1, APOC4, PCTP, APOC1, LBP, ABCA1	183	133	12092	3.47771	1	0.384757	22.5975
Biological Process	GO:0032868~response to insulin stimulus	7	0.31362	0.0152383	STAT4, APOBEC1, SOCS3, CCL5, PTPRN, VGF, MUC4	183	133	12092	3.47771	1	0.384757	22.5975
Biological Process	GO:0051591~response to cAMP	5	0.224014	0.0156503	STAT4, AREG, PTPRN, VGF, FOSL1	183	64	12092	5.16223	1	0.386757	23.1358
Biological Process	GO:0009991~response to extracellular stimulus	11	0.492832	0.0160611	PCSK1, CYBB, STAT4, SOCS3, CD3E, RGD1566373, MMP9, ABCA1, RUNX1, FOSL1, MUC4	183	302	12092	2.40676	1	0.388654	23.6692
Biological Process	GO:0030217~T cell differentiation	5	0.224014	0.0173484	CD8A, CD3D, CD3E, ZAP70, SOX4	183	66	12092	5.0058	1	0.406462	25.3182
Biological Process	GO:0002250~adaptive immune response	5	0.224014	0.0173484	C1QA, KLHL6, CD8A, CFI, RT1-DA	183	66	12092	5.0058	1	0.406462	25.3182
Biological Process	GO:0002460~adaptive immune response based on somatic recombination of immune receptors built from immunoglobulin superfamily domains	5	0.224014	0.0173484	C1QA, KLHL6, CD8A, CFI, RT1-DA	183	66	12092	5.0058	1	0.406462	25.3182
Biological Process	GO:0006909~phagocytosis	4	0.179211	0.0179098	HCK, LOC498276, ABCA1, VAV1	183	37	12092	7.14341	1	0.410525	26.0267
Biological Process	GO:0045061~thymic T cell selection	3	0.134409	0.018205	CD3D, CD3E, ZAP70	183	14	12092	14.1593	1	0.409842	26.3967
Biological Process	GO:0043434~response to peptide hormone stimulus	9	0.403226	0.0190943	PCSK1, STAT4, APOBEC1, SOCS3, AREG, CCL5, PTPRN, VGF, MUC4	183	222	12092	2.67878	1	0.419181	27.501
Biological Process	GO:0006979~response to oxidative stress	8	0.358423	0.0206618	STAT4, OLR1, MMP9, MYH7, AREG, FOSL1, GCLM, TRPM2	183	183	12092	2.88859	1	0.438914	29.4096
Biological Process	GO:0051605~protein maturation by peptide bond cleavage	5	0.224014	0.0231149	C1QA, PCSK1, FCNB, CFI, RGD1564614	183	72	12092	4.58865	1	0.470564	32.3019
Biological Process	GO:0002675~positive regulation of acute inflammatory response	3	0.134409	0.0235395	LOC498276, LBP, CCL5	183	16	12092	12.3893	1	0.470909	32.7911
Biological Process	GO:0042157~lipoprotein metabolic process	5	0.224014	0.0241762	AIPL1, APOBEC1, OLR1, APOC1, ABCA1	183	73	12092	4.52579	1	0.474256	33.5184
Biological Process	GO:0050850~positive regulation of calcium-mediated signaling	3	0.134409	0.0264178	CD8A, CD3E, ZAP70	183	17	12092	11.6606	1	0.499244	36.0205
Biological Process	GO:0031667~response to nutrient levels	10	0.448029	0.0267149	PCSK1, CYBB, STAT4, SOCS3, CD3E, RGD1566373, MMP9, ABCA1, RUNX1, MUC4	183	282	12092	2.34314	1	0.497447	36.3454
Biological Process	GO:0045058~T cell selection	3	0.134409	0.0294304	CD3D, CD3E, ZAP70	183	18	12092	11.0128	1	0.526121	39.244
Biological Process	GO:0050702~interleukin-1 beta secretion	2	0.0896057	0.0298772	NLRC4, ABCA1	183	2	12092	66.0765	1	0.525873	39.709
Biological Process	GO:0007522~visceral muscle development	2	0.0896057	0.0298772	MYH7, MYH6	183	2	12092	66.0765	1	0.525873	39.709
Biological Process	GO:0006959~humoral immune response	4	0.179211	0.0317319	C1QA, FCNB, CFI, RGD1564614	183	46	12092	5.74578	1	0.542036	41.6031
Biological Process	GO:0002768~immune response-regulating cell surface receptor signaling pathway	4	0.179211	0.0317319	KLHL6, CD3E, ZAP70, VAV1	183	46	12092	5.74578	1	0.542036	41.6031
Biological Process	GO:0050848~regulation of calcium-mediated signaling	3	0.134409	0.0325726	CD8A, CD3E, ZAP70	183	19	12092	10.4331	1	0.546003	42.4432
Biological Process	GO:0002763~positive regulation of myeloid leukocyte differentiation	3	0.134409	0.03584	TNFSF11, CCL5, RUNX1	183	20	12092	9.91148	1	0.57563	45.6015
Biological Process	GO:0007584~response to nutrient	8	0.358423	0.0361263	CYBB, STAT4, CD3E, RGD1566373, MMP9, ABCA1, RUNX1, MUC4	183	206	12092	2.56608	1	0.573109	45.8703
Biological Process	GO:0006935~chemotaxis	5	0.224014	0.0364093	CXCL1, CSF3R, ITGB2, LBP, CCL5	183	83	12092	3.98051	1	0.570616	46.1348
Biological Process	GO:0042330~taxis	5	0.224014	0.0364093	CXCL1, CSF3R, ITGB2, LBP, CCL5	183	83	12092	3.98051	1	0.570616	46.1348
Biological Process	GO:0035150~regulation of tube size	4	0.179211	0.0372844	KNG1, KNG1L1, NPPB, GCLM	183	49	12092	5.394	1	0.574104	46.945
Biological Process	GO:0050880~regulation of blood vessel size	4	0.179211	0.0372844	KNG1, KNG1L1, NPPB, GCLM	183	49	12092	5.394	1	0.574104	46.945
Biological Process	GO:0008283~cell proliferation	9	0.403226	0.0375849	CD86, STAT4, UCN2, TNFSF11, DIO3, SOX11, ITGB2, AREG, GDNF	183	253	12092	2.35055	1	0.571849	47.2206
Biological Process	GO:0048871~multicellular organismal homeostasis	5	0.224014	0.0377967	AIPL1, TNFSF11, IL1RN, ACACA, SASH3	183	84	12092	3.93313	1	0.568781	47.4141
Biological Process	GO:0051384~response to glucocorticoid stimulus	6	0.268817	0.0392888	PCSK1, IL1RN, AREG, CCL5, FOSL1, ABCB4	183	124	12092	3.19725	1	0.578048	48.7579
Biological Process	GO:0003018~vascular process in circulatory system	4	0.179211	0.0412439	KNG1, KNG1L1, NPPB, GCLM	183	51	12092	5.18247	1	0.591106	50.47
Biological Process	GO:0016477~cell migration	9	0.403226	0.0423893	CXCL1, PHOX2B, CSF3R, ITGB2, LBP, CCL5, NRG1, GDNF, GFRA3	183	259	12092	2.29609	1	0.596368	51.4478
Biological Process	GO:0044259~multicellular organismal macromolecule metabolic process	3	0.134409	0.0427325	MMP9, MMP7, ACACA	183	22	12092	9.01043	1	0.594471	51.7373
Biological Process	GO:0032611~interleukin-1 beta production	2	0.0896057	0.0444812	NLRC4, ABCA1	183	3	12092	44.051	1	0.604648	53.1871
Biological Process	GO:0050701~interleukin-1 secretion	2	0.0896057	0.0444812	NLRC4, ABCA1	183	3	12092	44.051	1	0.604648	53.1871
Biological Process	GO:0002274~myeloid leukocyte activation	4	0.179211	0.0454067	LOC498276, STXBP2, MYO1F, LBP	183	53	12092	4.98691	1	0.607584	53.9377
Biological Process	GO:0030593~neutrophil chemotaxis	3	0.134409	0.046349	CXCL1, CSF3R, ITGB2	183	23	12092	8.61867	1	0.610568	54.6904
Biological Process	GO:0031960~response to corticosteroid stimulus	6	0.268817	0.04783	PCSK1, IL1RN, AREG, CCL5, FOSL1, ABCB4	183	131	12092	3.0264	1	0.617728	55.85
Biological Process	GO:0006928~cell motion	12	0.537634	0.0498646	CXCL1, PHOX2B, MAPK8IP3, CSF3R, ITGB2, LBP, NGFR, CCL5, NRG1, GDNF, RUNX3, GFRA3	183	416	12092	1.90605	1	0.628812	57.3976
Biological Process	GO:0000302~response to reactive oxygen species	5	0.224014	0.0499783	STAT4, OLR1, MYH7, AREG, FOSL1	183	92	12092	3.59111	1	0.625102	57.4826
Biological Process	GO:0030097~hemopoiesis	8	0.358423	0.0549669	TNFSF11, CD8A, CD3D, CD3E, CLCF1, ZAP70, SOX4, RUNX1	183	226	12092	2.33899	1	0.65653	61.0574
Biological Process	GO:0048729~tissue morphogenesis	8	0.358423	0.0558455	RDH10, PTK7, MYH7, AREG, MYH6, NGFR, GDNF, RUNX3	183	227	12092	2.32869	1	0.658071	61.6569
Biological Process	GO:0001894~tissue homeostasis	4	0.179211	0.0566821	AIPL1, TNFSF11, ACACA, SASH3	183	58	12092	4.557	1	0.659293	62.2197
Biological Process	GO:0007259~JAK-STAT cascade	3	0.134409	0.0578306	STAT4, SOCS3, CLCF1	183	26	12092	7.62421	1	0.66253	62.9798
Biological Process	GO:0046635~positive regulation of alpha-beta T cell activation	3	0.134409	0.0578306	CD3E, ZAP70, SASH3	183	26	12092	7.62421	1	0.66253	62.9798
Biological Process	GO:0002275~myeloid cell activation during immune response	3	0.134409	0.0578306	STXBP2, MYO1F, LBP	183	26	12092	7.62421	1	0.66253	62.9798
Biological Process	GO:0045332~phospholipid translocation	2	0.0896057	0.0588666	KCNN4, ABCA1	183	4	12092	33.0383	1	0.664951	63.653
Biological Process	GO:0034204~lipid translocation	2	0.0896057	0.0588666	KCNN4, ABCA1	183	4	12092	33.0383	1	0.664951	63.653
Biological Process	GO:0032612~interleukin-1 production	2	0.0896057	0.0588666	NLRC4, ABCA1	183	4	12092	33.0383	1	0.664951	63.653
Biological Process	GO:0002523~leukocyte migration during inflammatory response	2	0.0896057	0.0588666	ITGB2, LBP	183	4	12092	33.0383	1	0.664951	63.653
Biological Process	GO:0043312~neutrophil degranulation	2	0.0896057	0.0588666	STXBP2, MYO1F	183	4	12092	33.0383	1	0.664951	63.653
Biological Process	GO:0002764~immune response-regulating signal transduction	4	0.179211	0.06153	KLHL6, CD3E, ZAP70, VAV1	183	60	12092	4.4051	1	0.677419	65.3313
Biological Process	GO:0044236~multicellular organismal metabolic process	3	0.134409	0.0618553	MMP9, MMP7, ACACA	183	27	12092	7.34183	1	0.675234	65.5312
Biological Process	GO:0016485~protein processing	5	0.224014	0.0622061	C1QA, PCSK1, FCNB, CFI, RGD1564614	183	99	12092	3.3372	1	0.673239	65.7456
Biological Process	GO:0001701~in utero embryonic development	8	0.358423	0.0624218	PLK4, RDH10, SOCS3, MAPK8IP3, MYH7, MYH6, SKIL, RUNX1	183	233	12092	2.26872	1	0.670461	65.8768
Biological Process	GO:0002449~lymphocyte mediated immunity	4	0.179211	0.0640243	C1QA, CD8A, CFI, RT1-DA	183	61	12092	4.33289	1	0.675996	66.8368
Biological Process	GO:0009190~cyclic nucleotide biosynthetic process	3	0.134409	0.0659725	UCN2, NPPB, GUCY2D	183	28	12092	7.07963	1	0.683317	67.9696
Biological Process	GO:0008284~positive regulation of cell proliferation	11	0.492832	0.0685869	KNG1, STAT4, CD3E, ZAP70, ST8SIA1, SOX4, AREG, NGFR, RUNX2, SASH3, MMP12	183	388	12092	1.8733	1	0.694011	69.4328
Biological Process	GO:0051604~protein maturation	5	0.224014	0.0698393	C1QA, PCSK1, FCNB, CFI, RGD1564614	183	103	12092	3.2076	1	0.696931	70.1113
Biological Process	GO:0009266~response to temperature stimulus	5	0.224014	0.0698393	SOCS3, MMP9, ST8SIA1, NGFR, VGF	183	103	12092	3.2076	1	0.696931	70.1113
Biological Process	GO:0042129~regulation of T cell proliferation	4	0.179211	0.0717822	KNG1, CD3E, ZAP70, SASH3	183	64	12092	4.12978	1	0.703392	71.1358
Biological Process	GO:0048545~response to steroid hormone stimulus	9	0.403226	0.0726002	PCSK1, SOCS3, IL1RN, AREG, CCL5, PTPRN, FOSL1, MUC4, ABCB4	183	291	12092	2.0436	1	0.703859	71.5572
Biological Process	GO:0032753~positive regulation of interleukin-4 production	2	0.0896057	0.0730365	CD3E, SASH3	183	5	12092	26.4306	1	0.702367	71.7796
Biological Process	GO:0060707~trophoblast giant cell differentiation	2	0.0896057	0.0730365	PLK4, SOCS3	183	5	12092	26.4306	1	0.702367	71.7796
Biological Process	GO:0002446~neutrophil mediated immunity	2	0.0896057	0.0730365	STXBP2, MYO1F	183	5	12092	26.4306	1	0.702367	71.7796
Biological Process	GO:0048739~cardiac muscle fiber development	2	0.0896057	0.0730365	MYH7, MYH6	183	5	12092	26.4306	1	0.702367	71.7796
Biological Process	GO:0033275~actin-myosin filament sliding	2	0.0896057	0.0730365	MYH7, MYH6	183	5	12092	26.4306	1	0.702367	71.7796
Biological Process	GO:0030049~muscle filament sliding	2	0.0896057	0.0730365	MYH7, MYH6	183	5	12092	26.4306	1	0.702367	71.7796
Biological Process	GO:0007422~peripheral nervous system development	3	0.134409	0.0744696	POU3F1, NRG1, GDNF	183	30	12092	6.60765	1	0.705948	72.4986
Biological Process	GO:0042127~regulation of cell proliferation	16	0.716846	0.0765021	KNG1, MUC2, APOBEC1, CD3E, ST8SIA1, MMP7, SOX4, MMP12, STAT4, ZAP70, AREG, NGFR, RUNX2, FOSL1, SASH3, RUNX3	183	665	12092	1.58981	1	0.712363	73.4889
Biological Process	GO:0033077~T cell differentiation in the thymus	3	0.134409	0.0788425	CD3D, CD3E, ZAP70	183	31	12092	6.3945	1	0.719989	74.5877
Biological Process	GO:0009628~response to abiotic stimulus	11	0.492832	0.0792764	AIPL1, STAT4, APOBEC1, TNFSF11, SOCS3, MMP9, ST8SIA1, STXBP2, NGFR, VGF, FOSL1	183	399	12092	1.82166	1	0.71848	74.7866
Biological Process	GO:0033189~response to vitamin A	4	0.179211	0.07994	RGD1566373, MMP9, RUNX1, MUC4	183	67	12092	3.94487	1	0.718066	75.0881
Biological Process	GO:0009968~negative regulation of signal transduction	7	0.31362	0.0813707	RGS1, SOCS3, CD3E, IL1RN, NGFR, SKIL, RUNX2	183	200	12092	2.31268	1	0.721186	75.7264
Biological Process	GO:0030301~cholesterol transport	3	0.134409	0.0832937	MSR1, APOC1, ABCA1	183	32	12092	6.19467	1	0.72642	76.5603
Biological Process	GO:0032570~response to progesterone stimulus	3	0.134409	0.0832937	SOCS3, FOSL1, MUC4	183	32	12092	6.19467	1	0.72642	76.5603
Biological Process	GO:0048534~hemopoietic or lymphoid organ development	8	0.358423	0.0835335	TNFSF11, CD8A, CD3D, CD3E, CLCF1, ZAP70, SOX4, RUNX1	183	250	12092	2.11445	1	0.724089	76.6623
Biological Process	GO:0050663~cytokine secretion	2	0.0896057	0.0869943	NLRC4, ABCA1	183	6	12092	22.0255	1	0.735748	78.0897
Biological Process	GO:0070252~actin-mediated cell contraction	2	0.0896057	0.0869943	MYH7, MYH6	183	6	12092	22.0255	1	0.735748	78.0897
Biological Process	GO:0045879~negative regulation of smoothened signaling pathway	2	0.0896057	0.0869943	CD3E, RUNX2	183	6	12092	22.0255	1	0.735748	78.0897
Biological Process	GO:0042487~regulation of odontogenesis of dentine-containing tooth	2	0.0896057	0.0869943	NGFR, RUNX2	183	6	12092	22.0255	1	0.735748	78.0897
Biological Process	GO:0040036~regulation of fibroblast growth factor receptor signaling pathway	2	0.0896057	0.0869943	NGFR, RUNX2	183	6	12092	22.0255	1	0.735748	78.0897
Biological Process	GO:0042119~neutrophil activation	2	0.0896057	0.0869943	STXBP2, MYO1F	183	6	12092	22.0255	1	0.735748	78.0897
Biological Process	GO:0015918~sterol transport	3	0.134409	0.0878199	MSR1, APOC1, ABCA1	183	33	12092	6.00695	1	0.735924	78.4179
Biological Process	GO:0032940~secretion by cell	7	0.31362	0.0906945	NLRC4, IL1RN, LOC498276, STXBP2, MYO1F, ABCA1, VGF	183	206	12092	2.24532	1	0.744489	79.5248
Biological Process	GO:0050729~positive regulation of inflammatory response	3	0.134409	0.0924179	LOC498276, LBP, CCL5	183	34	12092	5.83028	1	0.748157	80.1626
Biological Process	GO:0002694~regulation of leukocyte activation	6	0.268817	0.0959278	KNG1, CD3E, ZAP70, STXBP2, LBP, SASH3	183	161	12092	2.46248	1	0.758531	81.4043
Biological Process	GO:0050851~antigen receptor-mediated signaling pathway	3	0.134409	0.0970845	KLHL6, CD3E, ZAP70	183	35	12092	5.6637	1	0.759753	81.7972
Biological Process	GO:0045639~positive regulation of myeloid cell differentiation	3	0.134409	0.0970845	TNFSF11, CCL5, RUNX1	183	35	12092	5.6637	1	0.759753	81.7972
Cellular Component	GO:0031012~extracellular matrix	8	1.30719	9.95394e-05	COL9A1, LPL, MMP27, SFTPA1, PCSK6, TIMP3, CPZ, MMP24	48	252	10776	7.12698	0.0116775	0.0116775	0.113857
Cellular Component	GO:0044421~extracellular region part	11	1.79739	0.000667445	COL9A1, LPL, AKR1B1, APOC3, MMP27, SFTPA1, LRP2, PCSK6, TIMP3, CPZ, MMP24	48	693	10776	3.56349	0.0757612	0.0386266	0.761192
Cellular Component	GO:0000267~cell fraction	12	1.96078	0.00244765	ME1, ATP2B2, JPH3, P2RX6, ADCY8, MGC109340, HSPB2, SLC13A3, LRP2, PCSK6, PKIA, LIN7A	48	967	10776	2.78594	0.25112	0.0918922	2.76565
Cellular Component	GO:0005576~extracellular region	14	2.28758	0.00257005	LPL, NRTN, MMP27, SFTPA1, TIMP3, MMP24, CPZ, COL9A1, LECT1, APOC3, AKR1B1, PCSK6, TPSB2, LRP2	48	1281	10776	2.45355	0.261885	0.0731041	2.90211
Cellular Component	GO:0005578~proteinaceous extracellular matrix	6	0.980392	0.00258766	COL9A1, MMP27, SFTPA1, TIMP3, CPZ, MMP24	48	220	10776	6.12273	0.263422	0.059316	2.92173
Cellular Component	GO:0044459~plasma membrane part	12	1.96078	0.0289815	ATP2B2, P2RX6, ERBB4, SLC6A20, MAPT, AIF1L, DSP, SLC13A3, LRP2, RGR, MMP24, LIN7A	48	1358	10776	1.9838	0.968894	0.439201	28.5789
Cellular Component	GO:0005624~membrane fraction	8	1.30719	0.034241	ATP2B2, JPH3, P2RX6, ADCY8, MGC109340, SLC13A3, LRP2, LIN7A	48	716	10776	2.50838	0.983612	0.444185	32.883
Cellular Component	GO:0005886~plasma membrane	17	2.77778	0.0425886	LPL, OPCML, ERBB4, ADCY8, SLC6A20, MMP24, LIN7A, RGS13, ATP2B2, P2RX6, MAPT, LSAMP, AIF1L, DSP, SLC13A3, LRP2, RGR	48	2396	10776	1.59286	0.994117	0.473735	39.2306
Cellular Component	GO:0042627~chylomicron	2	0.326797	0.0427868	LPL, APOC3	48	10	10776	44.9	0.994259	0.436359	39.3744
Cellular Component	GO:0005626~insoluble fraction	8	1.30719	0.043735	ATP2B2, JPH3, P2RX6, ADCY8, MGC109340, SLC13A3, LRP2, LIN7A	48	755	10776	2.37881	0.994892	0.410038	40.0581
Cellular Component	GO:0016323~basolateral plasma membrane	4	0.653595	0.0465329	ERBB4, AIF1L, DSP, LIN7A	48	185	10776	4.85405	0.996385	0.4002	42.0349
Cellular Component	GO:0005615~extracellular space	6	0.980392	0.0618658	LPL, AKR1B1, APOC3, SFTPA1, LRP2, PCSK6	48	492	10776	2.7378	0.999466	0.466331	51.8507
Cellular Component	GO:0005789~endoplasmic reticulum membrane	4	0.653595	0.0625833	TM7SF2, MGC109340, ELOVL6, DHCR24	48	209	10776	4.29665	0.999512	0.443794	52.2705
Cellular Component	GO:0034361~very-low-density lipoprotein particle	2	0.326797	0.063503	LPL, APOC3	48	15	10776	29.9333	0.999566	0.424773	52.8037
Cellular Component	GO:0034385~triglyceride-rich lipoprotein particle	2	0.326797	0.0675933	LPL, APOC3	48	16	10776	28.0625	0.999741	0.423372	55.1097
Cellular Component	GO:0042175~nuclear envelope-endoplasmic reticulum network	4	0.653595	0.072225	TM7SF2, MGC109340, ELOVL6, DHCR24	48	222	10776	4.04505	0.999856	0.424706	57.5966
Cellular Component	GO:0031225~anchored to membrane	3	0.490196	0.0908502	LPL, OPCML, LSAMP	48	116	10776	5.80603	0.999987	0.483725	66.3792
Cellular Component	GO:0005576~extracellular region	44	1.97133	2.87203e-06	CXCL1, LTBP2, MMP9, TNC, FCNB, CCL9, APOC1, MMP7, CCL5, VGF, RGD1564614, GDNF, PCSK1, REG3A, APOC4, LBP, REG3G, CFI, NRG1, THBS2, SPON1, KNG1, MUC2, OLR1, MCPT1, PLAC1, KNG1L1, CRISP1, IL1RN, CHI3L1, OLFML2A, CELA1, MMP12, ACPP, MUC4, CCL17, C1QA, UCN2, TNFSF11, PNOC, CXCL14, ST14, NPPB, AREG	178	1281	10776	2.07941	0.000588594	0.000588594	0.00361429
Cellular Component	GO:0044421~extracellular region part	26	1.16487	0.000161787	CXCL1, MMP9, TNC, MMP7, APOC1, CCL9, CCL5, VGF, GDNF, RGD1564614, PCSK1, CFI, LBP, SPON1, KNG1, MUC2, IL1RN, KNG1L1, CHI3L1, OLFML2A, MMP12, MUC4, CCL17, TNFSF11, NPPB, AREG	178	693	10776	2.27132	0.032625	0.0164478	0.203413
Cellular Component	GO:0005615~extracellular space	20	0.896057	0.000457028	KNG1, CXCL1, MMP9, IL1RN, KNG1L1, CCL9, APOC1, CHI3L1, VGF, CCL5, GDNF, RGD1564614, MUC4, CCL17, PCSK1, TNFSF11, NPPB, AREG, LBP, CFI	178	492	10776	2.46095	0.0894551	0.0307545	0.573632
Cellular Component	GO:0016021~integral to membrane	94	4.21147	0.000563782	OLR1051, OLR1155, OLR416, KLRC3, OLR1633, CD8A, CLDN4, OLR233, CD8B, OLR1443, LOC498276, OLR712, SIDT1, CXCR3, LRRC15, OLR1346, OLR1538, EPCAM, OLR463, GALR1, OLR1392, OLR1108, OLR1240, CLEC4A3, OLR1251, NRG1, OLR7, OLR1679, OLR1106, CD3D, GPR18, OLR402, PTPRN, TRPM2, OLR150, IGSF6, OLR252, OLR1543, NGFR, OLR689, OLR735, OLR1327, LOC363060, ADCYAP1R1, ST8SIA1, KCNA6, ITGB2, GPR68, ABCA1, OLR1177,…	178	4336	10776	1.31243	0.109175	0.0284883	0.707186
Cellular Component	GO:0031224~intrinsic to membrane	95	4.25627	0.00106063	OLR1051, OLR1155, OLR416, KLRC3, OLR1633, CD8A, CLDN4, OLR233, CD8B, OLR1443, LOC498276, OLR712, SIDT1, CXCR3, LRRC15, OLR1346, OLR1538, EPCAM, OLR463, GALR1, OLR1392, OLR1108, OLR1240, CLEC4A3, OLR1251, NRG1, OLR7, OLR1679, OLR1106, CD3D, GPR18, OLR402, PTPRN, TRPM2, OLR150, IGSF6, OLR252, OLR1543, NGFR, OLR689, OLR735, OLR1327, LOC363060, ADCYAP1R1, ST8SIA1, KCNA6, ITGB2, GPR68, ABCA1, OLR1177,…	178	4467	10776	1.28749	0.195509	0.0425761	1.3266
Cellular Component	GO:0009897~external side of plasma membrane	9	0.403226	0.00626616	CD86, IL2RB, KLRC3, CD8A, CD3E, CD8B, CD6, RT1-DA, GFRA3	178	167	10776	3.2626	0.724345	0.193271	7.60575
Cellular Component	GO:0042101~T cell receptor complex	3	0.134409	0.0133857	CD3D, CD3E, ZAP70	178	11	10776	16.5107	0.936873	0.326089	15.5991
Cellular Component	GO:0009986~cell surface	11	0.492832	0.0529344	CD86, IL2RB, KLRC3, CD8A, CD3E, CD8B, ITGB2, AREG, CD6, RT1-DA, GFRA3	178	339	10776	1.9644	0.999986	0.751836	49.5627
Cellular Component	GO:0005791~rough endoplasmic reticulum	3	0.134409	0.0915176	PCSK1, LYZ2, CYBB	178	31	10776	5.85864	1	0.887658	70.1167
Cellular Component	GO:0042105~alpha-beta T cell receptor complex	2	0.0896057	0.094614	CD3D, CD3E	178	6	10776	20.1798	1	0.869656	71.3735
Molecular Function	GO:0005509~calcium ion binding+B56	13	2.12418	4.635e-06	S100A3, RET, CRTAC1, MMP27, SFTPA1, MMP24, ATP2B2, CGREF1, CCBE1, VSNL1, SPATA21, PCSK6, LRP2	46	672	11963	5.03102	0.000954356	0.000954356	0.00583744
Molecular Function	GO:0046872~metal ion binding	24	3.92157	6.64846e-05	ME1, S100A3, RET, ME3, CRTAC1, ADCY8, MMP27, SFTPA1, MMP24, KCNJ13, CPZ, ATP2B2, COL9A1, CGREF1, VSNL1, CCBE1, FASN, SLC39A8, CHN1, SLC13A3, LRP2, PCSK6, SPATA21, SC5DL	46	2854	11963	2.18695	0.0136029	0.00682475	0.0837025
Molecular Function	GO:0043169~cation binding	24	3.92157	8.33071e-05	ME1, S100A3, RET, ME3, CRTAC1, ADCY8, MMP27, SFTPA1, MMP24, KCNJ13, CPZ, ATP2B2, COL9A1, CGREF1, VSNL1, CCBE1, FASN, SLC39A8, CHN1, SLC13A3, LRP2, PCSK6, SPATA21, SC5DL	46	2893	11963	2.15747	0.0170155	0.00570432	0.104871
Molecular Function	GO:0043167~ion binding	24	3.92157	0.00011051	ME1, S100A3, RET, ME3, CRTAC1, ADCY8, MMP27, SFTPA1, MMP24, KCNJ13, CPZ, ATP2B2, COL9A1, CGREF1, VSNL1, CCBE1, FASN, SLC39A8, CHN1, SLC13A3, LRP2, PCSK6, SPATA21, SC5DL	46	2943	11963	2.12082	0.0225091	0.00567542	0.139094
Molecular Function	GO:0016628~oxidoreductase activity, acting on the CH-CH group of donors, NAD or NADP as acceptor	3	0.490196	0.00140826	TM7SF2, FASN, DHCR24	46	15	11963	52.013	0.251965	0.0564078	1.75924
Molecular Function	GO:0004473~malate dehydrogenase (oxaloacetate-decarboxylating) (NADP+) activity	2	0.326797	0.00750936	ME1, ME3	46	2	11963	260.065	0.788338	0.228018	9.05674
Molecular Function	GO:0004470~malic enzyme activity	2	0.326797	0.0112433	ME1, ME3	46	3	11963	173.377	0.902631	0.28305	13.2732
Molecular Function	GO:0016615~malate dehydrogenase activity	2	0.326797	0.0297081	ME1, ME3	46	8	11963	65.0163	0.997996	0.540023	31.6024
Molecular Function	GO:0008201~heparin binding	3	0.490196	0.0299396	LPL, PCSK6, TPSB2	46	72	11963	10.8361	0.998092	0.501301	31.8076
Molecular Function	GO:0030246~carbohydrate binding	5	0.816993	0.0372673	LPL, RGD1564571, SFTPA1, PCSK6, TPSB2	46	337	11963	3.85853	0.9996	0.542682	38.0186
Molecular Function	GO:0008233~peptidase activity	6	0.980392	0.0557451	MMP27, MGC109340, PCSK6, TPSB2, CPZ, MMP24	46	554	11963	2.81659	0.999993	0.658422	51.4422
Molecular Function	GO:0005539~glycosaminoglycan binding	3	0.490196	0.0562298	LPL, PCSK6, TPSB2	46	102	11963	7.64898	0.999993	0.629714	51.7553
Molecular Function	GO:0030247~polysaccharide binding	3	0.490196	0.0704692	LPL, PCSK6, TPSB2	46	116	11963	6.72582	1	0.685875	60.1623
Molecular Function	GO:0001871~pattern binding	3	0.490196	0.0704692	LPL, PCSK6, TPSB2	46	116	11963	6.72582	1	0.685875	60.1623
Molecular Function	GO:0046873~metal ion transmembrane transporter activity	4	0.653595	0.0989082	ATP2B2, P2RX6, SLC39A8, KCNJ13	46	295	11963	3.52631	1	0.783997	73.064
Molecular Function	GO:0004984~olfactory receptor activity	48	2.15054	6.63704e-10	OLR1155, OLR1051, OLR416, OLR735, OLR1633, OLR1327, OLR233, OLR1443, OLR712, OLR1177, OLR1346, OLR1538, OLR463, OLR1592, OLR349, OLR188, OLR641, OLR1392, OLR824, OLR1751, OLR1108, OLR1240, OLR1657, OLR1251, OLR142, OLR868, OLR181, OLR7, OLR112, OLR1679, OLR1273, OLR1106, OLR629, OLR1280, OLR1410, OLR1006, OLR224, OLR1455, OLR402, OLR1523, OLR623, OLR150, OLR252, OLR1543, OLR576, OLR270, OLR1619, …	171	1291	11963	2.60111	2.09731e-07	2.09731e-07	8.93934e-07
Molecular Function	GO:0005125~cytokine activity	8	0.358423	0.000964422	CXCL1, TNFSF11, CXCL14, CLCF1, CCL9, AREG, CCL5, CCL17	171	110	11963	5.08793	0.262806	0.1414	1.29118
Molecular Function	GO:0005529~sugar binding	11	0.492832	0.000990585	REG3A, KLRC3, OLR1, FCNB, CHI3L1, OLR712, REG3G, CLEC4A3, KLRB1B, KLRB1C, KLRB1A	171	215	11963	3.5793	0.268882	0.0991291	1.326
Molecular Function	GO:0008009~chemokine activity	5	0.224014	0.00103754	CXCL1, CXCL14, CCL9, CCL5, CCL17	171	32	11963	10.9311	0.27966	0.0787354	1.38844
Molecular Function	GO:0042379~chemokine receptor binding	5	0.224014	0.00116769	CXCL1, CXCL14, CCL9, CCL5, CCL17	171	33	11963	10.5999	0.308716	0.0711806	1.56134
Molecular Function	GO:0030246~carbohydrate binding	12	0.537634	0.00870963	REG3A, KLRC3, OLR1, FCNB, CHI3L1, OLR712, REG3G, CLEC4A3, KLRB1B, GPNMB, KLRB1C, KLRB1A	171	337	11963	2.49112	0.93698	0.369168	11.1146
Molecular Function	GO:0046983~protein dimerization activity	14	0.62724	0.0379942	MUC2, TYRP1, CD3D, CD8A, CD3E, OLFML2A, MYH7, ITGB2, MYH6, GDNF, GCLM, CYBB, NLRC4, FOSL1	171	528	11963	1.85498	0.999995	0.825983	40.6498
Molecular Function	GO:0004222~metalloendopeptidase activity	5	0.224014	0.0392043	MMP9, MEP1A, MMP7, ADAM8, MMP12	171	90	11963	3.88661	0.999997	0.793972	41.6475
Molecular Function	GO:0005176~ErbB-2 class receptor binding	2	0.0896057	0.042032	NRG1, MUC4	171	3	11963	46.6394	0.999999	0.778582	43.9185
Molecular Function	GO:0004175~endopeptidase activity	11	0.492832	0.0427864	PCSK1, GZMK, MCPT1, MMP9, ST14, MEP1A, MMP7, CFI, CELA1, ADAM8, MMP12	171	377	11963	2.04125	0.999999	0.74888	44.5105
Molecular Function	GO:0046982~protein heterodimerization activity	8	0.358423	0.0433418	TYRP1, CYBB, CD3D, CD3E, MYH7, ITGB2, MYH6, GCLM	171	227	11963	2.46552	0.999999	0.719976	44.9426
Molecular Function	GO:0008034~lipoprotein binding	3	0.134409	0.0713772	MSR1, OLR1, ABCA1	171	31	11963	6.77023	1	0.857733	63.1164
