# Supplementary material for: Identification of potential therapeutic targets in a model of neuropathic pain
Source: Front Genet. 2014 May 23;5:131. doi: 10.3389/fgene.2014.00131 (PMC4033210; doi:10.3389/fgene.2014.00131)
Supplement: Supplementary file 1 [file DataSheet1.ZIP › 86373_Lerch_Table_5.XLSX]

## Sheet: Sheet1
Supplementary Table 5. Gene Ontology Analysis on downregulated (green) and upregulated (red) genes in DRG sample. The DAVID Bioinformatics Resource v6.7 tool was used for the Ontology and the settings were kept at default levels.
Category	Term	Count	%	PValue	Genes	List Total	Pop Hits	Pop Total	Fold Enrichment	Bonferroni	Benjamini	FDR
Biological Proces	GO:0007186~G-protein coupled receptor protein signaling pathway	49	6.49867	1.00988e-12	TAAR7H, OLR25, OLR1485, GPR88, OLR1293, OLR803, VOM2R79, RGD1306462, OLR1107, CCKBR, OLR74, OLR1505, OLR1434, GAL, PDYN, OLR996, OLR379, SSTR3, OLR1688, OLR1744, OLR1589, VIP, OLR493, OLR1078, OLR735, OLR1362, ECEL1, OLR108, OLR1327, OLR40, ADCYAP1, OLR637, OLR541, OLR186, OLR349, OLR824, HRH4, OLR1070, OLR1071, OLR1410, OLR1006, UCN, OLR115, OLR1316, OLR623, OLR728, OLR1867, OLR837, TAS2R134, AR…	102	2055	12092	2.82672	1.02804e-09	1.02804e-09	1.59918e-09
Biological Proces	GO:0007166~cell surface receptor linked signal transduction	54	7.1618	6.00298e-12	TAAR7H, OLR25, GPR88, OLR1485, OLR1293, OLR803, VOM2R79, RGD1306462, OLR1107, FGF2, CCKBR, OLR74, OLR1505, OLR1434, GAL, PDYN, SDC1, OLR996, OLR379, SSTR3, OLR1688, OLR1744, OLR1589, VIP, OLR1078, OLR493, OLR735, OLR1362, ECEL1, OLR108, OLR1327, OLR40, OLR637, ADCYAP1, OLR541, OLR186, STAT4, OLR349, OLR824, HRH4, OLR1070, OLR1071, OLR1410, OLR1006, UCN, OLR115, OLR1316, OLR623, OLR728, SEMA6A, OL…	102	2591	12092	2.47072	6.11103e-09	3.05551e-09	9.5061e-09
Biological Proces	GO:0050911~detection of chemical stimulus involved in sensory perception of smell	34	4.50928	5.01099e-10	OLR1078, OLR493, OLR735, OLR1362, OLR108, OLR1327, OLR25, OLR40, OLR1485, OLR637, OLR1293, OLR541, OLR803, OLR186, OLR349, OLR824, OLR1070, OLR1107, OLR1071, OLR1410, OLR1006, OLR115, OLR74, OLR1316, OLR1505, OLR1434, OLR623, OLR728, OLR1867, OLR996, OLR379, OLR837, OLR1688, OLR1744, OLR1589	102	1227	12092	3.28498	5.10119e-07	1.7004e-07	7.93523e-07
Biological Proces	GO:0007606~sensory perception of chemical stimulus	35	4.64191	5.98858e-10	OLR1078, OLR493, OLR735, OLR1362, OLR108, OLR1327, OLR25, OLR40, OLR1485, OLR637, OLR1293, OLR541, OLR803, OLR186, OLR349, OLR824, OLR1070, OLR1107, OLR1071, OLR1410, OLR1006, OLR115, OLR74, OLR1316, OLR1505, OLR1434, OLR623, OLR728, OLR1867, OLR996, OLR379, OLR837, OLR1688, TAS2R134, OLR1744, OLR1589	102	1307	12092	3.17461	6.09637e-07	1.52409e-07	9.4833e-07
Biological Proces	GO:0050907~detection of chemical stimulus involved in sensory perception	34	4.50928	6.18912e-10	OLR1078, OLR493, OLR735, OLR1362, OLR108, OLR1327, OLR25, OLR40, OLR1485, OLR637, OLR1293, OLR541, OLR803, OLR186, OLR349, OLR824, OLR1070, OLR1107, OLR1071, OLR1410, OLR1006, OLR115, OLR74, OLR1316, OLR1505, OLR1434, OLR623, OLR728, OLR1867, OLR996, OLR379, OLR837, OLR1688, OLR1744, OLR1589	102	1237	12092	3.25842	6.30052e-07	1.26011e-07	9.80087e-07
Biological Proces	GO:0051606~detection of stimulus	35	4.64191	6.3653e-10	OLR1078, OLR493, OLR735, OLR1362, OLR108, OLR1327, OLR25, OLR40, OLR1485, OLR637, OLR1293, OLR541, PDE6B, OLR803, OLR186, OLR349, OLR824, OLR1070, OLR1107, OLR1071, OLR1410, OLR1006, OLR115, OLR74, OLR1316, OLR1505, OLR1434, OLR623, OLR728, OLR1867, OLR996, OLR379, OLR837, OLR1688, OLR1744, OLR1589	102	1310	12092	3.16734	6.47988e-07	1.07998e-07	1.00799e-06
Biological Proces	GO:0009593~detection of chemical stimulus	34	4.50928	8.28648e-10	OLR1078, OLR493, OLR735, OLR1362, OLR108, OLR1327, OLR25, OLR40, OLR1485, OLR637, OLR1293, OLR541, OLR803, OLR186, OLR349, OLR824, OLR1070, OLR1107, OLR1071, OLR1410, OLR1006, OLR115, OLR74, OLR1316, OLR1505, OLR1434, OLR623, OLR728, OLR1867, OLR996, OLR379, OLR837, OLR1688, OLR1744, OLR1589	102	1251	12092	3.22196	8.43563e-07	1.20509e-07	1.31222e-06
Biological Proces	GO:0007608~sensory perception of smell	34	4.50928	9.57264e-10	OLR1078, OLR493, OLR735, OLR1362, OLR108, OLR1327, OLR25, OLR40, OLR1485, OLR637, OLR1293, OLR541, OLR803, OLR186, OLR349, OLR824, OLR1070, OLR1107, OLR1071, OLR1410, OLR1006, OLR115, OLR74, OLR1316, OLR1505, OLR1434, OLR623, OLR728, OLR1867, OLR996, OLR379, OLR837, OLR1688, OLR1744, OLR1589	102	1258	12092	3.20403	9.74494e-07	1.21812e-07	1.51589e-06
Biological Proces	GO:0050906~detection of stimulus involved in sensory perception	34	4.50928	1.01799e-09	OLR1078, OLR493, OLR735, OLR1362, OLR108, OLR1327, OLR25, OLR40, OLR1485, OLR637, OLR1293, OLR541, OLR803, OLR186, OLR349, OLR824, OLR1070, OLR1107, OLR1071, OLR1410, OLR1006, OLR115, OLR74, OLR1316, OLR1505, OLR1434, OLR623, OLR728, OLR1867, OLR996, OLR379, OLR837, OLR1688, OLR1744, OLR1589	102	1261	12092	3.1964	1.03631e-06	1.15146e-07	1.61205e-06
Biological Proces	GO:0007600~sensory perception	35	4.64191	1.99954e-08	OLR1078, OLR493, OLR735, OLR1362, OLR108, OLR1327, OLR25, OLR40, OLR1485, OLR637, OLR1293, OLR541, OLR803, OLR186, OLR349, OLR824, OLR1070, OLR1107, OLR1071, OLR1410, OLR1006, OLR115, OLR74, OLR1316, OLR1505, OLR1434, OLR623, OLR728, OLR1867, OLR996, OLR379, OLR837, OLR1688, TAS2R134, OLR1744, OLR1589	102	1496	12092	2.77354	2.03551e-05	2.03553e-06	3.1664e-05
Biological Proces	GO:0050877~neurological system process	39	5.17241	3.19024e-08	OLR1078, OLR493, OLR735, OLR1362, OLR108, OLR1327, OLR25, OLR40, OLR1485, OLR637, OLR1293, OLR541, OLR803, OLR186, OLR349, OLR824, OLR1070, OLR1107, OLR1071, CHRNA1, FGF2, OLR1410, OLR1006, UCN, OLR115, OLR74, OLR1316, OLR1505, OLR1434, OLR623, PDYN, OLR728, OLR1867, OLR996, OLR379, OLR837, OLR1688, TAS2R134, OLR1744, OLR1589	102	1849	12092	2.50049	3.24762e-05	2.95242e-06	5.05195e-05
Biological Proces	GO:0050890~cognition	36	4.77454	3.71909e-08	OLR1078, OLR493, OLR735, OLR1362, OLR108, OLR1327, OLR25, OLR40, OLR1485, OLR637, OLR1293, OLR541, OLR803, OLR186, OLR349, OLR824, OLR1070, OLR1107, OLR1071, OLR1410, OLR1006, UCN, OLR115, OLR74, OLR1316, OLR1505, OLR1434, OLR623, OLR728, OLR1867, OLR996, OLR379, OLR837, OLR1688, TAS2R134, OLR1744, OLR1589	102	1613	12092	2.64586	3.78597e-05	3.15503e-06	5.88942e-05
Biological Proces	GO:0009611~response to wounding	16	2.12202	2.1872e-06	UCN, IL6, ELF3, IL24, IDO1, GAL, REG3B, ARG1, REG3A, SERPINA3N, SDC1, HRH4, SERPINB2, APOH, FGF2, IL1A	102	424	12092	4.47355	0.0022241	0.00017126	0.00346352
Biological Proces	GO:0006954~inflammatory response	11	1.45889	1.30284e-05	REG3B, REG3A, IL6, SDC1, UCN, SERPINA3N, ELF3, HRH4, IDO1, GAL, IL1A	102	217	12092	6.0094	0.0131755	0.000946911	0.0206294
Biological Proces	GO:0006952~defense response	14	1.85676	2.64681e-05	IL6, UCN, ELF3, CCKBR, IDO1, GAL, RT1-DA, REG3B, REG3A, SERPINA3N, SDC1, HAMP, HRH4, IL1A	102	399	12092	4.15961	0.0265851	0.00179472	0.0419058
Biological Proces	GO:0006953~acute-phase response	4	0.530504	0.00257271	REG3B, REG3A, IL6, IL1A	102	33	12092	14.3696	0.927371	0.151173	3.99721
Biological Proces	GO:0007218~neuropeptide signaling pathway	5	0.66313	0.0029028	UCN, ECEL1, PDYN, GAL, ADCYAP1	102	71	12092	8.34852	0.948147	0.15977	4.4991
Biological Proces	GO:0002526~acute inflammatory response	5	0.66313	0.00676828	REG3B, REG3A, IL6, IDO1, IL1A	102	90	12092	6.58606	0.999006	0.318927	10.1963
Biological Proces	GO:0032755~positive regulation of interleukin-6 production	3	0.397878	0.0119001	IL6, UCN, IL1A	102	20	12092	17.7824	0.999995	0.473456	17.2691
Biological Proces	GO:0042060~wound healing	6	0.795756	0.0152225	SDC1, APOH, SERPINB2, IL24, FGF2, IL1A	102	174	12092	4.0879	1	0.541953	21.5659
Biological Proces	GO:0051240~positive regulation of multicellular organismal process	7	0.928382	0.0179276	IL6, UCN, CCKBR, APOH, IDO1, FGF2, IL1A	102	249	12092	3.3327	1	0.583949	24.9091
Biological Proces	GO:0051384~response to glucocorticoid stimulus	5	0.66313	0.020064	IL6, SDC1, UCN, CDKN1A, AREG	102	124	12092	4.7802	1	0.608533	27.4545
Biological Proces	GO:0009719~response to endogenous stimulus	11	1.45889	0.0212068	IL6, SDC1, UCN, KRT19, CDKN1A, SERPINA3N, STAT4, CCKBR, AREG, GAL, IL1A	102	573	12092	2.27581	1	0.612766	28.7827
Biological Proces	GO:0042127~regulation of cell proliferation	12	1.59151	0.0226965	IL6, CDKN1A, STAT4, ATF3, CCKBR, APOH, AREG, IDO1, GAL, FGF2, IL1A, MMP12	102	665	12092	2.13923	1	0.622356	30.48
Biological Proces	GO:0008285~negative regulation of cell proliferation	7	0.928382	0.0231488	IL6, CDKN1A, APOH, IDO1, GAL, FGF2, IL1A	102	264	12092	3.14335	1	0.614688	30.9877
Biological Proces	GO:0031960~response to corticosteroid stimulus	5	0.66313	0.0239847	IL6, SDC1, UCN, CDKN1A, AREG	102	131	12092	4.52477	1	0.613468	31.917
Biological Proces	GO:0001819~positive regulation of cytokine production	4	0.530504	0.0247611	IL6, UCN, IDO1, IL1A	102	75	12092	6.32261	1	0.611451	32.7695
Biological Proces	GO:0009725~response to hormone stimulus	10	1.32626	0.0265826	IL6, SDC1, UCN, KRT19, CDKN1A, SERPINA3N, STAT4, CCKBR, AREG, GAL	102	510	12092	2.32449	1	0.624518	34.7307
Biological Proces	GO:0045740~positive regulation of DNA replication	3	0.397878	0.0325835	IL6, UCN, AREG	102	34	12092	10.4602	1	0.687404	40.8193
Biological Proces	GO:0032675~regulation of interleukin-6 production	3	0.397878	0.0343735	IL6, UCN, IL1A	102	35	12092	10.1613	1	0.694842	42.5297
Biological Proces	GO:0048545~response to steroid hormone stimulus	7	0.928382	0.0349577	IL6, SDC1, UCN, KRT19, CDKN1A, AREG, GAL	102	291	12092	2.85169	1	0.689171	43.0778
Biological Proces	GO:0050670~regulation of lymphocyte proliferation	4	0.530504	0.0372576	IL6, CDKN1A, IDO1, GAL	102	88	12092	5.38859	1	0.701176	45.1885
Biological Proces	GO:0043434~response to peptide hormone stimulus	6	0.795756	0.0382503	IL6, SERPINA3N, STAT4, CCKBR, AREG, GAL	102	222	12092	3.20403	1	0.699745	46.0767
Biological Proces	GO:0032944~regulation of mononuclear cell proliferation	4	0.530504	0.0383303	IL6, CDKN1A, IDO1, GAL	102	89	12092	5.32805	1	0.689703	46.1476
Biological Proces	GO:0070663~regulation of leukocyte proliferation	4	0.530504	0.0405226	IL6, CDKN1A, IDO1, GAL	102	91	12092	5.21095	1	0.69976	48.0592
Biological Proces	GO:0050679~positive regulation of epithelial cell proliferation	3	0.397878	0.0419012	IL6, FGF2, MMP12	102	39	12092	9.11916	1	0.701926	49.2285
Biological Proces	GO:0008284~positive regulation of cell proliferation	8	1.06101	0.043618	IL6, CDKN1A, STAT4, ATF3, CCKBR, AREG, FGF2, MMP12	102	388	12092	2.44431	1	0.706842	50.6502
Biological Proces	GO:0010574~regulation of vascular endothelial growth factor production	2	0.265252	0.0570373	IL6, IL1A	102	7	12092	33.8711	1	0.792642	60.5448
Biological Proces	GO:0008283~cell proliferation	6	0.795756	0.0606495	IL6, STAT4, ELF4, SOX11, IL24, AREG	102	253	12092	2.81144	1	0.804686	62.8714
Biological Proces	GO:0031644~regulation of neurological system process	5	0.66313	0.072457	IL6, UCN, CCKBR, PDYN, IL1A	102	188	12092	3.1529	1	0.852548	69.6112
Biological Proces	GO:0032496~response to lipopolysaccharide	4	0.530504	0.0744928	IL6, STAT4, IDO1, IL1A	102	117	12092	4.05296	1	0.853703	70.6504
Biological Proces	GO:0055002~striated muscle cell development	3	0.397878	0.0747139	SDC1, KRT19, CHRNA1	102	54	12092	6.58606	1	0.847737	70.7612
Biological Proces	GO:0070374~positive regulation of ERK1 and ERK2 cascade	2	0.265252	0.0804846	IL6, IL1A	102	10	12092	23.7098	1	0.862823	73.519
Biological Proces	GO:0002828~regulation of T-helper 2 type immune response	2	0.265252	0.0804846	IL6, IDO1	102	10	12092	23.7098	1	0.862823	73.519
Biological Proces	GO:0032965~regulation of collagen biosynthetic process	2	0.265252	0.0804846	IL6, UCN	102	10	12092	23.7098	1	0.862823	73.519
Biological Proces	GO:0070372~regulation of ERK1 and ERK2 cascade	2	0.265252	0.0804846	IL6, IL1A	102	10	12092	23.7098	1	0.862823	73.519
Biological Proces	GO:0009063~cellular amino acid catabolic process	3	0.397878	0.0844999	IDO1, UROC1, HPD	102	58	12092	6.13185	1	0.870307	75.2921
Biological Proces	GO:0006275~regulation of DNA replication	3	0.397878	0.0870047	IL6, UCN, AREG	102	59	12092	6.02792	1	0.872441	76.3411
Biological Proces	GO:0010596~negative regulation of endothelial cell migration	2	0.265252	0.0881713	APOH, FGF2	102	11	12092	21.5544	1	0.870323	76.8153
Biological Proces	GO:0010712~regulation of collagen metabolic process	2	0.265252	0.0881713	IL6, UCN	102	11	12092	21.5544	1	0.870323	76.8153
Biological Proces	GO:0055001~muscle cell development	3	0.397878	0.0895317	SDC1, KRT19, CHRNA1	102	60	12092	5.92745	1	0.868873	77.3571
Biological Proces	GO:0045765~regulation of angiogenesis	3	0.397878	0.0895317	APOH, FGF2, IL1A	102	60	12092	5.92745	1	0.868873	77.3571
Biological Proces	GO:0002237~response to molecule of bacterial origin	4	0.530504	0.0916965	IL6, STAT4, IDO1, IL1A	102	128	12092	3.70466	1	0.869939	78.1948
Biological Proces	GO:0009074~aromatic amino acid family catabolic process	2	0.265252	0.0957944	IDO1, HPD	102	12	12092	19.7582	1	0.876568	79.7015
Biological Proces	GO:0000086~G2/M transition of mitotic cell cycle	2	0.265252	0.0957944	CDKN1A, GADD45A	102	12	12092	19.7582	1	0.876568	79.7015
Biological Proces	GO:0002822~regulation of adaptive immune response based on somatic recombination of immune receptors built from immunoglobulin superfamily domains	3	0.397878	0.0972408	PVR, IL6, IDO1	102	63	12092	5.64519	1	0.875421	80.2096
Biological Proces	GO:0002819~regulation of adaptive immune response	3	0.397878	0.0972408	PVR, IL6, IDO1	102	63	12092	5.64519	1	0.875421	80.2096
Biological Proces	GO:0051591~response to cAMP	3	0.397878	0.0998514	SDC1, STAT4, AREG	102	64	12092	5.55699	1	0.877517	81.0967
Biological Proces	GO:0019221~cytokine-mediated signaling pathway	3	0.397878	0.0998514	IL6, STAT4, IL1A	102	64	12092	5.55699	1	0.877517	81.0967
Biological Proces	GO:0051054~positive regulation of DNA metabolic process	3	0.397878	0.0998514	IL6, UCN, AREG	102	64	12092	5.55699	1	0.877517	81.0967
Biological Proces	GO:0002495~antigen processing and presentation of peptide antigen via MHC class II	2	4	0.00692809	CD74, RT1-BB	7	14	12092	246.776	0.863076	0.863076	8.81002
Biological Proces	GO:0019886~antigen processing and presentation of exogenous peptide antigen via MHC class II	2	4	0.00692809	CD74, RT1-BB	7	14	12092	246.776	0.863076	0.863076	8.81002
Biological Proces	GO:0002504~antigen processing and presentation of peptide or polysaccharide antigen via MHC class II	2	4	0.00791455	CD74, RT1-BB	7	16	12092	215.929	0.896953	0.67899	10.0044
Biological Proces	GO:0002478~antigen processing and presentation of exogenous peptide antigen	2	4	0.00988501	CD74, RT1-BB	7	20	12092	172.743	0.941643	0.61212	12.3469
Biological Proces	GO:0019884~antigen processing and presentation of exogenous antigen	2	4	0.0123435	CD74, RT1-BB	7	25	12092	138.194	0.971339	0.588544	15.1905
Biological Proces	GO:0006955~immune response	3	6	0.0160078	CD74, RT1-BB, CCL17	7	414	12092	12.5176	0.990101	0.602697	19.2709
Biological Proces	GO:0048002~antigen processing and presentation of peptide antigen	2	4	0.0192002	CD74, RT1-BB	7	39	12092	88.5861	0.996092	0.603116	22.677
Biological Proces	GO:0019882~antigen processing and presentation	2	4	0.0404922	CD74, RT1-BB	7	83	12092	41.6248	0.999993	0.815263	42.2087
Biological Proces	GO:0042391~regulation of membrane potential	2	4	0.0735714	CCK, NKX6-2	7	153	12092	22.5808	1	0.934908	63.7138
Biological Proces	GO:0045860~positive regulation of protein kinase activity	2	4	0.0911269	CCK, CD74	7	191	12092	18.0883	1	0.951991	71.8473
Biological Proces	GO:0033674~positive regulation of kinase activity	2	4	0.0947872	CCK, CD74	7	199	12092	17.3611	1	0.942048	73.3147
Biological Proces	GO:0051347~positive regulation of transferase activity	2	4	0.0988904	CCK, CD74	7	208	12092	16.6099	1	0.933286	74.8755
Cellular Component	GO:0016021~integral to membrane	61	8.09019	2.04021e-05	PVR, TAAR7H, CLDN4, CD8B, OLR25, RT1-DB1, GPR88, OLR1485, RGD1559622, OLR1293, OLR803, VOM2R79, RGD1306462, SMAGP, OLR1107, CHRNA1, CCKBR, PTPRN2, OLR74, OLR1505, MMP16, OLR1434, NCR1, SDC1, OLR996, OLR379, SSTR3, TACSTD2, OLR1688, OLR1744, OLR1589, OLR1078, OLR493, IL1R2, OLR735, LOC361914, OLR1362, ECEL1, HSD3B6, OLR108, OLR1327, OLR40, OLR637, OLR541, OLR186, OLR349, OLR824, HRH4, OLR1070, OLR…	99	4336	10776	1.53131	0.00277087	0.00277087	0.0239474
Cellular Component	GO:0031224~intrinsic to membrane	61	8.09019	5.82554e-05	PVR, TAAR7H, CLDN4, CD8B, OLR25, RT1-DB1, GPR88, OLR1485, RGD1559622, OLR1293, OLR803, VOM2R79, RGD1306462, SMAGP, OLR1107, CHRNA1, CCKBR, PTPRN2, OLR74, OLR1505, MMP16, OLR1434, NCR1, SDC1, OLR996, OLR379, SSTR3, TACSTD2, OLR1688, OLR1744, OLR1589, OLR1078, OLR493, IL1R2, OLR735, LOC361914, OLR1362, ECEL1, HSD3B6, OLR108, OLR1327, OLR40, OLR637, OLR541, OLR186, OLR349, OLR824, HRH4, OLR1070, OLR…	99	4467	10776	1.4864	0.00789166	0.00395364	0.0683646
Cellular Component	GO:0005576~extracellular region	24	3.18302	0.000944383	VIP, LALBA, UCN, IL6, CRISP1, MMP16, IL24, PDYN, GAL, LOC299282, MMP12, ADCYAP1, REG3B, REG3A, ARG1, CCL22, SERPINA3N, HAMP, SERPINB2, APOH, SFTPD, AREG, FGF2, IL1A	99	1281	10776	2.03932	0.120584	0.0419279	1.10301
Cellular Component	GO:0009986~cell surface	10	1.32626	0.00364914	PVR, IL6, SDC1, CD8B, APOH, MMP16, AREG, CHRNA1, IL1A, RT1-DA	99	339	10776	3.21087	0.391763	0.116883	4.20077
Cellular Component	GO:0005615~extracellular space	10	1.32626	0.0347023	ARG1, IL6, CCL22, SFTPD, APOH, SERPINB2, IL24, AREG, FGF2, IL1A	99	492	10776	2.21237	0.991798	0.617363	33.94
Cellular Component	GO:0044421~extracellular region part	12	1.59151	0.0495354	ARG1, IL6, CCL22, SFTPD, APOH, SERPINB2, MMP16, IL24, AREG, FGF2, IL1A, MMP12	99	693	10776	1.88482	0.999002	0.683858	44.9205
Cellular Component	GO:0042613~MHC class II protein complex	2	0.265252	0.0873449	RT1-DB1, RT1-DA	99	10	10776	21.7697	0.999996	0.830638	65.7989
Cellular Component	GO:0043679~nerve terminal	3	0.397878	0.0975625	UCN, PTPRN2, ADCYAP1	99	58	10776	5.63009	0.999999	0.825381	70.0331
Cellular Component	GO:0005771~multivesicular body	2	4	0.00841653	CD74, RT1-BB	8	13	10776	207.231	0.236978	0.236978	7.05874
Cellular Component	GO:0005770~late endosome	2	4	0.0339338	CD74, RT1-BB	8	53	10776	50.8302	0.668701	0.424414	25.8438
Cellular Component	GO:0005615~extracellular space	3	6	0.0375023	CCK, SVS4, CCL17	8	492	10776	8.21341	0.7057	0.334834	28.1829
Cellular Component	GO:0044421~extracellular region part	3	6	0.0698832	CCK, SVS4, CCL17	8	693	10776	5.83117	0.901554	0.439856	46.604
Molecular Function	GO:0004984~olfactory receptor activity	34	4.50928	7.50184e-10	OLR1078, OLR493, OLR735, OLR1362, OLR108, OLR1327, OLR25, OLR40, OLR1485, OLR637, OLR1293, OLR541, OLR803, OLR186, OLR349, OLR824, OLR1070, OLR1107, OLR1071, OLR1410, OLR1006, OLR115, OLR74, OLR1316, OLR1505, OLR1434, OLR623, OLR728, OLR1867, OLR996, OLR379, OLR837, OLR1688, OLR1744, OLR1589	98	1291	11963	3.21489	1.44035e-07	1.44035e-07	9.3399e-07
Molecular Function	GO:0005125~cytokine activity	6	0.795756	0.0019764	TSLP, IL6, CCL22, IL24, AREG, IL1A	98	110	11963	6.65844	0.316032	0.172976	2.43299
Molecular Function	GO:0005179~hormone activity	5	0.66313	0.019173	VIP, UCN, HAMP, GAL, ADCYAP1	98	126	11963	4.8441	0.975692	0.710322	21.4177
Molecular Function	GO:0004867~serine-type endopeptidase inhibitor activity	4	0.530504	0.0386601	SERPINA3N, SERPINB2, SERPINB12, LOC299282	98	92	11963	5.30745	0.999484	0.849307	38.7909
