# Supplementary material for: Identification of potential therapeutic targets in a model of neuropathic pain
Source: Front Genet. 2014 May 23;5:131. doi: 10.3389/fgene.2014.00131 (PMC4033210; doi:10.3389/fgene.2014.00131)
Supplement: Supplementary file 1 [file DataSheet1.ZIP › 86373_Lerch_Table_6.XLSX]

## Sheet: SN mouse homologues
Supplementary Table 6. Mouse genes and transripts identified in the SN. Ensemble Gene IDs may appear more than one time because genes may produce greater than one transcript.
Ensemble Gene ID	Ensemble Transcript ID	Transcript Name
ENSMUSG00000010841	ENSMUST00000010985	1700006E09Rik-001
ENSMUSG00000010841	ENSMUST00000176722	1700006E09Rik-002
ENSMUSG00000010841	ENSMUST00000175972	1700006E09Rik-003
ENSMUSG00000036242	ENSMUST00000036972	3632451O06Rik-001
ENSMUSG00000036242	ENSMUST00000118129	3632451O06Rik-002
ENSMUSG00000036242	ENSMUST00000177321	3632451O06Rik-003
ENSMUSG00000073730	ENSMUST00000073179	4933415F23Rik-201
ENSMUSG00000015243	ENSMUST00000030010	Abca1-001
ENSMUSG00000015243	ENSMUST00000149127	Abca1-002
ENSMUSG00000050296	ENSMUST00000087268	Abca12-201
ENSMUSG00000004668	ENSMUST00000042740	Abca13-001
ENSMUSG00000004668	ENSMUST00000141233	Abca13-002
ENSMUSG00000004668	ENSMUST00000151522	Abca13-003
ENSMUSG00000062017	ENSMUST00000084640	Abca14-001
ENSMUSG00000062017	ENSMUST00000130646	Abca14-002
ENSMUSG00000062017	ENSMUST00000134268	Abca14-003
ENSMUSG00000062017	ENSMUST00000143257	Abca14-004
ENSMUSG00000054746	ENSMUST00000121265	Abca15-001
ENSMUSG00000054746	ENSMUST00000140459	Abca15-002
ENSMUSG00000054746	ENSMUST00000076272	Abca15-201
ENSMUSG00000051900	ENSMUST00000120490	Abca16-001
ENSMUSG00000051900	ENSMUST00000144122	Abca16-002
ENSMUSG00000051900	ENSMUST00000153845	Abca16-003
ENSMUSG00000051900	ENSMUST00000056042	Abca16-201
ENSMUSG00000035435	ENSMUST00000121226	Abca17-001
ENSMUSG00000035435	ENSMUST00000039324	Abca17-201
ENSMUSG00000020532	ENSMUST00000103201	Acaca-001
ENSMUSG00000020532	ENSMUST00000136463	Acaca-002
ENSMUSG00000020532	ENSMUST00000137500	Acaca-003
ENSMUSG00000020532	ENSMUST00000130012	Acaca-004
ENSMUSG00000020532	ENSMUST00000133811	Acaca-005
ENSMUSG00000020532	ENSMUST00000184534	Acaca-006
ENSMUSG00000020532	ENSMUST00000183548	Acaca-007
ENSMUSG00000020532	ENSMUST00000183887	Acaca-008
ENSMUSG00000020532	ENSMUST00000020843	Acaca-201
ENSMUSG00000098551	ENSMUST00000184871	Ace3-001
ENSMUSG00000029778	ENSMUST00000070736	Adcyap1r1-001
ENSMUSG00000029778	ENSMUST00000070756	Adcyap1r1-002
ENSMUSG00000029778	ENSMUST00000167484	Adcyap1r1-003
ENSMUSG00000029778	ENSMUST00000172084	Adcyap1r1-004
ENSMUSG00000029778	ENSMUST00000167234	Adcyap1r1-005
ENSMUSG00000029778	ENSMUST00000165857	Adcyap1r1-006
ENSMUSG00000029778	ENSMUST00000166962	Adcyap1r1-007
ENSMUSG00000029778	ENSMUST00000165786	Adcyap1r1-008
ENSMUSG00000029007	ENSMUST00000030865	Agtrap-001
ENSMUSG00000029007	ENSMUST00000137393	Agtrap-002
ENSMUSG00000029007	ENSMUST00000152323	Agtrap-003
ENSMUSG00000001864	ENSMUST00000001920	Aif1l-001
ENSMUSG00000001864	ENSMUST00000151276	Aif1l-002
ENSMUSG00000001864	ENSMUST00000140649	Aif1l-003
ENSMUSG00000001864	ENSMUST00000138833	Aif1l-004
ENSMUSG00000001864	ENSMUST00000128271	Aif1l-005
ENSMUSG00000001864	ENSMUST00000125457	Aif1l-006
ENSMUSG00000001864	ENSMUST00000156743	Aif1l-007
ENSMUSG00000001864	ENSMUST00000156564	Aif1l-008
ENSMUSG00000001864	ENSMUST00000145137	Aif1l-009
ENSMUSG00000001864	ENSMUST00000148056	Aif1l-010
ENSMUSG00000052131	ENSMUST00000007449	Akr1b7-001
ENSMUSG00000029762	ENSMUST00000038406	Akr1b8-001
ENSMUSG00000029762	ENSMUST00000133370	Akr1b8-002
ENSMUSG00000020892	ENSMUST00000021268	Aloxe3-001
ENSMUSG00000020892	ENSMUST00000156874	Aloxe3-002
ENSMUSG00000020892	ENSMUST00000155324	Aloxe3-003
ENSMUSG00000020892	ENSMUST00000139257	Aloxe3-004
ENSMUSG00000020892	ENSMUST00000175661	Aloxe3-005
ENSMUSG00000020892	ENSMUST00000176087	Aloxe3-006
ENSMUSG00000074336	ENSMUST00000003071	Apoc4-001
ENSMUSG00000032812	ENSMUST00000107010	Arap1-001
ENSMUSG00000032812	ENSMUST00000084895	Arap1-002
ENSMUSG00000032812	ENSMUST00000154239	Arap1-003
ENSMUSG00000032812	ENSMUST00000084896	Arap1-004
ENSMUSG00000032812	ENSMUST00000137384	Arap1-005
ENSMUSG00000032812	ENSMUST00000138628	Arap1-006
ENSMUSG00000032812	ENSMUST00000133423	Arap1-007
ENSMUSG00000032812	ENSMUST00000152082	Arap1-008
ENSMUSG00000032812	ENSMUST00000141083	Arap1-009
ENSMUSG00000032812	ENSMUST00000148902	Arap1-010
ENSMUSG00000032812	ENSMUST00000127873	Arap1-011
ENSMUSG00000032812	ENSMUST00000130016	Arap1-012
ENSMUSG00000032812	ENSMUST00000134143	Arap1-013
ENSMUSG00000032812	ENSMUST00000155754	Arap1-014
ENSMUSG00000032812	ENSMUST00000153340	Arap1-015
ENSMUSG00000032812	ENSMUST00000156017	Arap1-016
ENSMUSG00000032812	ENSMUST00000125284	Arap1-017
ENSMUSG00000032812	ENSMUST00000124637	Arap1-018
ENSMUSG00000032812	ENSMUST00000098243	Arap1-201
ENSMUSG00000037999	ENSMUST00000076623	Arap2-001
ENSMUSG00000037999	ENSMUST00000160620	Arap2-002
ENSMUSG00000037999	ENSMUST00000159470	Arap2-003
ENSMUSG00000037999	ENSMUST00000161911	Arap2-004
ENSMUSG00000037999	ENSMUST00000160419	Arap2-005
ENSMUSG00000037999	ENSMUST00000159022	Arap2-006
ENSMUSG00000024451	ENSMUST00000042944	Arap3-201
ENSMUSG00000043157	ENSMUST00000055159	Arl11-201
ENSMUSG00000030651	ENSMUST00000063920	Art2b-001
ENSMUSG00000048355	ENSMUST00000057625	Arxes1-001
ENSMUSG00000048040	ENSMUST00000058119	Arxes2-001
ENSMUSG00000037486	ENSMUST00000144247	Asxl2-001
ENSMUSG00000037486	ENSMUST00000092003	Asxl2-003
ENSMUSG00000037486	ENSMUST00000138740	Asxl2-004
ENSMUSG00000037486	ENSMUST00000140046	Asxl2-005
ENSMUSG00000037486	ENSMUST00000153102	Asxl2-006
ENSMUSG00000037486	ENSMUST00000152196	Asxl2-007
ENSMUSG00000037486	ENSMUST00000111215	Asxl2-201
ENSMUSG00000022533	ENSMUST00000061350	Atp13a3-001
ENSMUSG00000022533	ENSMUST00000136065	Atp13a3-002
ENSMUSG00000022533	ENSMUST00000153656	Atp13a3-004
ENSMUSG00000022533	ENSMUST00000149882	Atp13a3-005
ENSMUSG00000022533	ENSMUST00000100013	Atp13a3-201
ENSMUSG00000030302	ENSMUST00000101045	Atp2b2-001
ENSMUSG00000030302	ENSMUST00000152831	Atp2b2-002
ENSMUSG00000030302	ENSMUST00000101044	Atp2b2-003
ENSMUSG00000030302	ENSMUST00000089003	Atp2b2-004
ENSMUSG00000030302	ENSMUST00000135199	Atp2b2-005
ENSMUSG00000030302	ENSMUST00000144507	Atp2b2-006
ENSMUSG00000030302	ENSMUST00000154738	Atp2b2-007
ENSMUSG00000021983	ENSMUST00000080368	Atp8a2-001
ENSMUSG00000021983	ENSMUST00000131670	Atp8a2-002
ENSMUSG00000021983	ENSMUST00000140924	Atp8a2-003
ENSMUSG00000021983	ENSMUST00000152688	Atp8a2-004
ENSMUSG00000021983	ENSMUST00000149414	Atp8a2-005
ENSMUSG00000021983	ENSMUST00000145071	Atp8a2-006
ENSMUSG00000043740	ENSMUST00000049614	B430306N03Rik-001
ENSMUSG00000043740	ENSMUST00000125174	B430306N03Rik-003
ENSMUSG00000043740	ENSMUST00000129825	B430306N03Rik-004
ENSMUSG00000043740	ENSMUST00000124205	B430306N03Rik-005
ENSMUSG00000061132	ENSMUST00000054769	Blnk-001
ENSMUSG00000061132	ENSMUST00000117695	Blnk-002
ENSMUSG00000061132	ENSMUST00000134568	Blnk-003
ENSMUSG00000029458	ENSMUST00000031414	Brap-001
ENSMUSG00000029458	ENSMUST00000140996	Brap-002
ENSMUSG00000029458	ENSMUST00000132491	Brap-003
ENSMUSG00000029458	ENSMUST00000111765	Brap-004
ENSMUSG00000029458	ENSMUST00000127703	Brap-005
ENSMUSG00000029458	ENSMUST00000148052	Brap-006
ENSMUSG00000029458	ENSMUST00000142701	Brap-007
ENSMUSG00000034156	ENSMUST00000039627	Bzrap1-001
ENSMUSG00000034156	ENSMUST00000100644	Bzrap1-002
ENSMUSG00000034156	ENSMUST00000142329	Bzrap1-003
ENSMUSG00000034156	ENSMUST00000153578	Bzrap1-004
ENSMUSG00000034156	ENSMUST00000148814	Bzrap1-005
ENSMUSG00000034156	ENSMUST00000148422	Bzrap1-006
ENSMUSG00000034156	ENSMUST00000144502	Bzrap1-007
ENSMUSG00000034156	ENSMUST00000135957	Bzrap1-008
ENSMUSG00000034156	ENSMUST00000133645	Bzrap1-009
ENSMUSG00000034156	ENSMUST00000154758	Bzrap1-010
ENSMUSG00000044092	ENSMUST00000163940	C130050O18Rik-001
ENSMUSG00000044092	ENSMUST00000052176	C130050O18Rik-002
ENSMUSG00000044092	ENSMUST00000164078	C130050O18Rik-003
ENSMUSG00000036887	ENSMUST00000046285	C1qa-001
ENSMUSG00000057897	ENSMUST00000066431	Camk2b-001
ENSMUSG00000057897	ENSMUST00000093355	Camk2b-002
ENSMUSG00000057897	ENSMUST00000109813	Camk2b-003
ENSMUSG00000057897	ENSMUST00000101585	Camk2b-004
ENSMUSG00000057897	ENSMUST00000154197	Camk2b-005
ENSMUSG00000057897	ENSMUST00000129098	Camk2b-006
ENSMUSG00000057897	ENSMUST00000123391	Camk2b-007
ENSMUSG00000057897	ENSMUST00000002817	Camk2b-008
ENSMUSG00000057897	ENSMUST00000019133	Camk2b-009
ENSMUSG00000057897	ENSMUST00000109812	Camk2b-010
ENSMUSG00000057897	ENSMUST00000101586	Camk2b-011
ENSMUSG00000057897	ENSMUST00000130427	Camk2b-012
ENSMUSG00000057897	ENSMUST00000155755	Camk2b-013
ENSMUSG00000057897	ENSMUST00000090443	Camk2b-201
ENSMUSG00000057897	ENSMUST00000109815	Camk2b-202
ENSMUSG00000038128	ENSMUST00000042868	Camk4-201
ENSMUSG00000046318	ENSMUST00000130300	Ccbe1-001
ENSMUSG00000046318	ENSMUST00000151343	Ccbe1-002
ENSMUSG00000046318	ENSMUST00000146610	Ccbe1-003
ENSMUSG00000046318	ENSMUST00000061103	Ccbe1-005
ENSMUSG00000043782	ENSMUST00000062967	Ccdc64b-201
ENSMUSG00000035042	ENSMUST00000035938	Ccl5-001
ENSMUSG00000035042	ENSMUST00000125015	Ccl5-002
ENSMUSG00000019122	ENSMUST00000019266	Ccl9-001
ENSMUSG00000019122	ENSMUST00000136131	Ccl9-002
ENSMUSG00000021624	ENSMUST00000022124	Cd180-001
ENSMUSG00000021624	ENSMUST00000171267	Cd180-002
ENSMUSG00000021624	ENSMUST00000167144	Cd180-003
ENSMUSG00000021624	ENSMUST00000172138	Cd180-004
ENSMUSG00000021624	ENSMUST00000170878	Cd180-005
ENSMUSG00000058728	ENSMUST00000092466	Cd300c-001
ENSMUSG00000058728	ENSMUST00000106580	Cd300c-002
ENSMUSG00000058728	ENSMUST00000061637	Cd300c-201
ENSMUSG00000024670	ENSMUST00000080292	Cd6-001
ENSMUSG00000024670	ENSMUST00000039043	Cd6-004
ENSMUSG00000024670	ENSMUST00000025572	Cd6-005
ENSMUSG00000024670	ENSMUST00000174176	Cd6-006
ENSMUSG00000024670	ENSMUST00000173613	Cd6-007
ENSMUSG00000025351	ENSMUST00000026407	Cd63-201
ENSMUSG00000025351	ENSMUST00000105229	Cd63-202
ENSMUSG00000085939	ENSMUST00000154992	Cd63-ps-001
ENSMUSG00000085939	ENSMUST00000145417	Cd63-ps-002
ENSMUSG00000085939	ENSMUST00000163860	Cd63-ps-201
ENSMUSG00000018774	ENSMUST00000018918	Cd68-001
ENSMUSG00000018774	ENSMUST00000154124	Cd68-002
ENSMUSG00000018774	ENSMUST00000108654	Cd68-201
ENSMUSG00000030156	ENSMUST00000032259	Cd69-201
ENSMUSG00000053977	ENSMUST00000066747	Cd8a-201
ENSMUSG00000053977	ENSMUST00000172321	Cd8a-202
ENSMUSG00000027487	ENSMUST00000109731	Cdk5rap1-001
ENSMUSG00000027487	ENSMUST00000148289	Cdk5rap1-002
ENSMUSG00000027487	ENSMUST00000109730	Cdk5rap1-003
ENSMUSG00000027487	ENSMUST00000150308	Cdk5rap1-004
ENSMUSG00000027487	ENSMUST00000137918	Cdk5rap1-005
ENSMUSG00000027487	ENSMUST00000152180	Cdk5rap1-006
ENSMUSG00000027487	ENSMUST00000028990	Cdk5rap1-201
ENSMUSG00000039298	ENSMUST00000144099	Cdk5rap2-001
ENSMUSG00000039298	ENSMUST00000140108	Cdk5rap2-002
ENSMUSG00000039298	ENSMUST00000076541	Cdk5rap2-003
ENSMUSG00000039298	ENSMUST00000124251	Cdk5rap2-004
ENSMUSG00000039298	ENSMUST00000126416	Cdk5rap2-005
ENSMUSG00000039298	ENSMUST00000138561	Cdk5rap2-006
ENSMUSG00000018669	ENSMUST00000103152	Cdk5rap3-001
ENSMUSG00000018669	ENSMUST00000127048	Cdk5rap3-002
ENSMUSG00000018669	ENSMUST00000144731	Cdk5rap3-003
ENSMUSG00000018669	ENSMUST00000130774	Cdk5rap3-004
ENSMUSG00000018669	ENSMUST00000156315	Cdk5rap3-005
ENSMUSG00000018669	ENSMUST00000130767	Cdk5rap3-006
ENSMUSG00000018669	ENSMUST00000153305	Cdk5rap3-007
ENSMUSG00000018669	ENSMUST00000149033	Cdk5rap3-008
ENSMUSG00000018669	ENSMUST00000154289	Cdk5rap3-009
ENSMUSG00000018669	ENSMUST00000134732	Cdk5rap3-010
ENSMUSG00000018669	ENSMUST00000147573	Cdk5rap3-011
ENSMUSG00000023031	ENSMUST00000023775	Cela1-201
ENSMUSG00000016028	ENSMUST00000016172	Celsr1-201
ENSMUSG00000029177	ENSMUST00000144742	Cenpa-001
ENSMUSG00000029177	ENSMUST00000133316	Cenpa-002
ENSMUSG00000029177	ENSMUST00000031073	Cenpa-003
ENSMUSG00000029177	ENSMUST00000134846	Cenpa-004
ENSMUSG00000029177	ENSMUST00000150810	Cenpa-005
ENSMUSG00000029177	ENSMUST00000149759	Cenpa-006
ENSMUSG00000029177	ENSMUST00000134372	Cenpa-007
ENSMUSG00000045328	ENSMUST00000062893	Cenpe-201
ENSMUSG00000031262	ENSMUST00000081064	Cenpi-001
ENSMUSG00000031262	ENSMUST00000101251	Cenpi-002
ENSMUSG00000031262	ENSMUST00000129782	Cenpi-003
ENSMUSG00000031262	ENSMUST00000144678	Cenpi-004
ENSMUSG00000031262	ENSMUST00000125604	Cenpi-005
ENSMUSG00000026365	ENSMUST00000066859	Cfh-001
ENSMUSG00000026365	ENSMUST00000123238	Cfh-002
ENSMUSG00000026365	ENSMUST00000111977	Cfh-003
ENSMUSG00000026365	ENSMUST00000148225	Cfh-004
ENSMUSG00000026365	ENSMUST00000111976	Cfh-201
ENSMUSG00000057037	ENSMUST00000023965	Cfhr1-001
ENSMUSG00000057037	ENSMUST00000160423	Cfhr1-002
ENSMUSG00000057037	ENSMUST00000161224	Cfhr1-003
ENSMUSG00000033898	ENSMUST00000094489	Cfhr2-001
ENSMUSG00000090623	ENSMUST00000170441	Cfhr3-201
ENSMUSG00000064246	ENSMUST00000153856	Chi3l1-001
ENSMUSG00000064246	ENSMUST00000156873	Chi3l1-002
ENSMUSG00000064246	ENSMUST00000133701	Chi3l1-003
ENSMUSG00000064246	ENSMUST00000144819	Chi3l1-004
ENSMUSG00000064246	ENSMUST00000139254	Chi3l1-005
ENSMUSG00000064246	ENSMUST00000134812	Chi3l1-006
ENSMUSG00000064246	ENSMUST00000132873	Chi3l1-007
ENSMUSG00000064246	ENSMUST00000082060	Chi3l1-201
ENSMUSG00000056486	ENSMUST00000112024	Chn1-001
ENSMUSG00000056486	ENSMUST00000102677	Chn1-002
ENSMUSG00000056486	ENSMUST00000070579	Chn1-003
ENSMUSG00000056486	ENSMUST00000139252	Chn1-004
ENSMUSG00000056486	ENSMUST00000135904	Chn1-005
ENSMUSG00000056486	ENSMUST00000124450	Chn1-006
ENSMUSG00000056486	ENSMUST00000154258	Chn1-007
ENSMUSG00000056486	ENSMUST00000136953	Chn1-008
ENSMUSG00000056486	ENSMUST00000166199	Chn1-201
ENSMUSG00000056486	ENSMUST00000180045	Chn1-202
ENSMUSG00000022860	ENSMUST00000023568	Chodl-001
ENSMUSG00000022860	ENSMUST00000069148	Chodl-002
ENSMUSG00000022860	ENSMUST00000114216	Chodl-003
ENSMUSG00000033350	ENSMUST00000036267	Chst2-201
ENSMUSG00000040663	ENSMUST00000046506	Clcf1-001
ENSMUSG00000040663	ENSMUST00000138090	Clcf1-002
ENSMUSG00000040663	ENSMUST00000132305	Clcf1-003
ENSMUSG00000040663	ENSMUST00000126457	Clcf1-004
ENSMUSG00000047501	ENSMUST00000051401	Cldn4-201
ENSMUSG00000043832	ENSMUST00000117173	Clec4a3-001
ENSMUSG00000043832	ENSMUST00000088468	Clec4a3-002
ENSMUSG00000032452	ENSMUST00000035027	Clstn2-001
ENSMUSG00000032452	ENSMUST00000162295	Clstn2-002
ENSMUSG00000041216	ENSMUST00000038841	Clvs1-001
ENSMUSG00000041216	ENSMUST00000108348	Clvs1-002
ENSMUSG00000041216	ENSMUST00000147285	Clvs1-003
ENSMUSG00000041216	ENSMUST00000142369	Clvs1-004
ENSMUSG00000041216	ENSMUST00000128117	Clvs1-005
ENSMUSG00000041216	ENSMUST00000141734	Clvs1-006
ENSMUSG00000041216	ENSMUST00000141085	Clvs1-007
ENSMUSG00000041216	ENSMUST00000135864	Clvs1-008
ENSMUSG00000028841	ENSMUST00000030645	Cnksr1-001
ENSMUSG00000028841	ENSMUST00000124181	Cnksr1-002
ENSMUSG00000028841	ENSMUST00000144504	Cnksr1-003
ENSMUSG00000028841	ENSMUST00000145998	Cnksr1-004
ENSMUSG00000028841	ENSMUST00000146283	Cnksr1-005
ENSMUSG00000020953	ENSMUST00000085412	Coch-201
ENSMUSG00000020953	ENSMUST00000164782	Coch-202
ENSMUSG00000026147	ENSMUST00000054588	Col9a1-001
ENSMUSG00000026147	ENSMUST00000088349	Col9a1-002
ENSMUSG00000026147	ENSMUST00000147902	Col9a1-003
ENSMUSG00000026147	ENSMUST00000124600	Col9a1-004
ENSMUSG00000091803	ENSMUST00000002757	Cox16-001
ENSMUSG00000091803	ENSMUST00000169912	Cox16-002
ENSMUSG00000091803	ENSMUST00000110340	Cox16-003
ENSMUSG00000091803	ENSMUST00000163282	Cox16-004
ENSMUSG00000091803	ENSMUST00000169124	Cox16-005
ENSMUSG00000091803	ENSMUST00000167819	Cox16-006
ENSMUSG00000091803	ENSMUST00000171237	Cox16-007
ENSMUSG00000091803	ENSMUST00000166723	Cox16-008
ENSMUSG00000091803	ENSMUST00000168463	Cox16-009
ENSMUSG00000028228	ENSMUST00000029885	Cpne3-001
ENSMUSG00000028228	ENSMUST00000108254	Cpne3-002
ENSMUSG00000028228	ENSMUST00000134025	Cpne3-003
ENSMUSG00000032291	ENSMUST00000034830	Crabp1-001
ENSMUSG00000007888	ENSMUST00000008032	Crlf1-001
ENSMUSG00000007888	ENSMUST00000132648	Crlf1-004
ENSMUSG00000007888	ENSMUST00000127983	Crlf1-005
ENSMUSG00000050232	ENSMUST00000056614	Cxcr3-001
ENSMUSG00000094806	ENSMUST00000072776	Cyp2d10-201
ENSMUSG00000096852	ENSMUST00000068861	Cyp2d12-201
ENSMUSG00000068086	ENSMUST00000089129	Cyp2d9-201
ENSMUSG00000021559	ENSMUST00000044083	Dapk1-201
ENSMUSG00000021559	ENSMUST00000077453	Dapk1-202
ENSMUSG00000035910	ENSMUST00000069614	Dcdc2a-001
ENSMUSG00000035910	ENSMUST00000036932	Dcdc2a-002
ENSMUSG00000035910	ENSMUST00000160363	Dcdc2a-003
ENSMUSG00000035910	ENSMUST00000159129	Dcdc2a-004
ENSMUSG00000034926	ENSMUST00000047973	Dhcr24-001
ENSMUSG00000075707	ENSMUST00000173014	Dio3-001
ENSMUSG00000075707	ENSMUST00000097228	Dio3-201
ENSMUSG00000097758	ENSMUST00000181693	Dio3os-201
ENSMUSG00000040035	ENSMUST00000037547	Disp2-001
ENSMUSG00000040035	ENSMUST00000110843	Disp2-002
ENSMUSG00000040035	ENSMUST00000142072	Disp2-003
ENSMUSG00000040035	ENSMUST00000110846	Disp2-004
ENSMUSG00000040035	ENSMUST00000063975	Disp2-005
ENSMUSG00000025014	ENSMUST00000051806	Dntt-201
ENSMUSG00000025014	ENSMUST00000112200	Dntt-202
ENSMUSG00000017299	ENSMUST00000017443	Dnttip1-001
ENSMUSG00000017299	ENSMUST00000109326	Dnttip1-002
ENSMUSG00000017299	ENSMUST00000109327	Dnttip1-003
ENSMUSG00000017299	ENSMUST00000135458	Dnttip1-004
ENSMUSG00000039756	ENSMUST00000035776	Dnttip2-201
ENSMUSG00000020143	ENSMUST00000093193	Dock2-001
ENSMUSG00000020143	ENSMUST00000101365	Dock2-002
ENSMUSG00000020143	ENSMUST00000157036	Dock2-003
ENSMUSG00000020143	ENSMUST00000127846	Dock2-004
ENSMUSG00000020143	ENSMUST00000143540	Dock2-005
ENSMUSG00000020143	ENSMUST00000154178	Dock2-006
ENSMUSG00000020143	ENSMUST00000101364	Dock2-201
ENSMUSG00000035640	ENSMUST00000105369	Dos-001
ENSMUSG00000035640	ENSMUST00000147778	Dos-002
ENSMUSG00000035640	ENSMUST00000132523	Dos-003
ENSMUSG00000035640	ENSMUST00000128465	Dos-004
ENSMUSG00000035640	ENSMUST00000123967	Dos-005
ENSMUSG00000035640	ENSMUST00000127515	Dos-006
ENSMUSG00000035640	ENSMUST00000136260	Dos-007
ENSMUSG00000035640	ENSMUST00000128488	Dos-008
ENSMUSG00000035640	ENSMUST00000149242	Dos-009
ENSMUSG00000035640	ENSMUST00000138776	Dos-010
ENSMUSG00000035640	ENSMUST00000132317	Dos-011
ENSMUSG00000035640	ENSMUST00000146180	Dos-012
ENSMUSG00000035640	ENSMUST00000142853	Dos-013
ENSMUSG00000035640	ENSMUST00000169546	Dos-201
ENSMUSG00000035640	ENSMUST00000170219	Dos-202
ENSMUSG00000024914	ENSMUST00000025853	Drap1-001
ENSMUSG00000024914	ENSMUST00000113674	Drap1-002
ENSMUSG00000024914	ENSMUST00000126908	Drap1-003
ENSMUSG00000024914	ENSMUST00000134697	Drap1-004
ENSMUSG00000024914	ENSMUST00000124478	Drap1-005
ENSMUSG00000024914	ENSMUST00000127043	Drap1-006
ENSMUSG00000024914	ENSMUST00000113673	Drap1-007
ENSMUSG00000024914	ENSMUST00000125468	Drap1-008
ENSMUSG00000024914	ENSMUST00000148219	Drap1-009
ENSMUSG00000024914	ENSMUST00000136579	Drap1-010
ENSMUSG00000054889	ENSMUST00000124830	Dsp-001
ENSMUSG00000054889	ENSMUST00000127906	Dsp-002
ENSMUSG00000054889	ENSMUST00000145151	Dsp-003
ENSMUSG00000053268	ENSMUST00000112771	Dspp-001
ENSMUSG00000037474	ENSMUST00000027933	Dtl-201
ENSMUSG00000035539	ENSMUST00000127261	E230008N13Rik-001
ENSMUSG00000035539	ENSMUST00000149903	E230008N13Rik-002
ENSMUSG00000035539	ENSMUST00000151024	E230008N13Rik-003
ENSMUSG00000035539	ENSMUST00000178561	E230008N13Rik-201
ENSMUSG00000093661	ENSMUST00000032151	Eif4e3-001
ENSMUSG00000041220	ENSMUST00000071402	Elovl6-201
ENSMUSG00000021583	ENSMUST00000169114	Erap1-201
ENSMUSG00000062209	ENSMUST00000121473	Erbb4-001
ENSMUSG00000062209	ENSMUST00000119142	Erbb4-002
ENSMUSG00000062209	ENSMUST00000126682	Erbb4-003
ENSMUSG00000062209	ENSMUST00000153432	Erbb4-004
ENSMUSG00000062209	ENSMUST00000131148	Erbb4-005
ENSMUSG00000019768	ENSMUST00000105590	Esr1-001
ENSMUSG00000019768	ENSMUST00000067086	Esr1-002
ENSMUSG00000019768	ENSMUST00000138828	Esr1-003
ENSMUSG00000019768	ENSMUST00000105589	Esr1-004
ENSMUSG00000019768	ENSMUST00000149195	Esr1-005
ENSMUSG00000019768	ENSMUST00000137012	Esr1-006
ENSMUSG00000019768	ENSMUST00000105588	Esr1-007
ENSMUSG00000019768	ENSMUST00000133985	Esr1-008
ENSMUSG00000019768	ENSMUST00000127934	Esr1-009
ENSMUSG00000019768	ENSMUST00000127145	Esr1-010
ENSMUSG00000009079	ENSMUST00000151497	Ewsr1-001
ENSMUSG00000009079	ENSMUST00000079949	Ewsr1-002
ENSMUSG00000009079	ENSMUST00000130118	Ewsr1-003
ENSMUSG00000009079	ENSMUST00000093365	Ewsr1-004
ENSMUSG00000009079	ENSMUST00000130060	Ewsr1-005
ENSMUSG00000009079	ENSMUST00000150168	Ewsr1-006
ENSMUSG00000009079	ENSMUST00000073308	Ewsr1-007
ENSMUSG00000009079	ENSMUST00000151847	Ewsr1-008
ENSMUSG00000009079	ENSMUST00000102930	Ewsr1-009
ENSMUSG00000009079	ENSMUST00000063232	Ewsr1-010
ENSMUSG00000009079	ENSMUST00000144238	Ewsr1-011
ENSMUSG00000009079	ENSMUST00000141002	Ewsr1-012
ENSMUSG00000009079	ENSMUST00000139886	Ewsr1-013
ENSMUSG00000035095	ENSMUST00000121288	Fam167a-001
ENSMUSG00000035095	ENSMUST00000128313	Fam167a-003
ENSMUSG00000069808	ENSMUST00000094014	Fam57a-001
ENSMUSG00000069808	ENSMUST00000129853	Fam57a-002
ENSMUSG00000069808	ENSMUST00000130527	Fam57a-003
ENSMUSG00000069808	ENSMUST00000127340	Fam57a-004
ENSMUSG00000069808	ENSMUST00000169560	Fam57a-005
ENSMUSG00000096115	ENSMUST00000179223	Fam57a-201
ENSMUSG00000055184	ENSMUST00000068613	Fam72a-001
ENSMUSG00000026835	ENSMUST00000028179	Fcnb-001
ENSMUSG00000026835	ENSMUST00000117486	Fcnb-002
ENSMUSG00000026835	ENSMUST00000135472	Fcnb-003
ENSMUSG00000034898	ENSMUST00000093811	Filip1-001
ENSMUSG00000034898	ENSMUST00000172973	Filip1-002
ENSMUSG00000034898	ENSMUST00000172740	Filip1-003
ENSMUSG00000043336	ENSMUST00000159816	Filip1l-001
ENSMUSG00000043336	ENSMUST00000099667	Filip1l-002
ENSMUSG00000043336	ENSMUST00000159414	Filip1l-003
ENSMUSG00000024912	ENSMUST00000025850	Fosl1-201
ENSMUSG00000044518	ENSMUST00000050940	Foxe3-001
ENSMUSG00000035293	ENSMUST00000054308	G2e3-001
ENSMUSG00000035293	ENSMUST00000119211	G2e3-002
ENSMUSG00000035293	ENSMUST00000121521	G2e3-003
ENSMUSG00000035293	ENSMUST00000144767	G2e3-004
ENSMUSG00000035293	ENSMUST00000152236	G2e3-005
ENSMUSG00000018567	ENSMUST00000018711	Gabarap-001
ENSMUSG00000018567	ENSMUST00000144443	Gabarap-002
ENSMUSG00000018567	ENSMUST00000139007	Gabarap-003
ENSMUSG00000018567	ENSMUST00000108592	Gabarap-004
ENSMUSG00000030161	ENSMUST00000032264	Gabarapl1-201
ENSMUSG00000031950	ENSMUST00000034428	Gabarapl2-001
ENSMUSG00000031950	ENSMUST00000133628	Gabarapl2-002
ENSMUSG00000031950	ENSMUST00000130808	Gabarapl2-003
ENSMUSG00000061864	ENSMUST00000077447	Galntl6-001
ENSMUSG00000061864	ENSMUST00000146513	Galntl6-002
ENSMUSG00000061864	ENSMUST00000125865	Galntl6-003
ENSMUSG00000096914	ENSMUST00000098757	Galntl6-201
ENSMUSG00000024553	ENSMUST00000065224	Galr1-201
ENSMUSG00000028124	ENSMUST00000029769	Gclm-001
ENSMUSG00000028124	ENSMUST00000149983	Gclm-002
ENSMUSG00000028124	ENSMUST00000137540	Gclm-003
ENSMUSG00000028124	ENSMUST00000176761	Gclm-004
ENSMUSG00000028124	ENSMUST00000176445	Gclm-005
ENSMUSG00000028124	ENSMUST00000178826	Gclm-201
ENSMUSG00000062987	ENSMUST00000081044	Gm10081-201
ENSMUSG00000066543	ENSMUST00000119541	Gm10166-001
ENSMUSG00000081895	ENSMUST00000119383	Gm10294-001
ENSMUSG00000084038	ENSMUST00000121379	Gm11295-001
ENSMUSG00000082861	ENSMUST00000118838	Gm11362-001
ENSMUSG00000082861	ENSMUST00000165944	Gm11362-201
ENSMUSG00000081946	ENSMUST00000121305	Gm11472-001
ENSMUSG00000075587	ENSMUST00000117614	Gm11531-001
ENSMUSG00000083553	ENSMUST00000117240	Gm11989-001
ENSMUSG00000082087	ENSMUST00000122180	Gm12138-001
ENSMUSG00000081325	ENSMUST00000120534	Gm12599-001
ENSMUSG00000081675	ENSMUST00000120676	Gm12712-001
ENSMUSG00000084297	ENSMUST00000118509	Gm13755-001
ENSMUSG00000082239	ENSMUST00000119539	Gm14234-001
ENSMUSG00000079965	ENSMUST00000116081	Gm14853-001
ENSMUSG00000082035	ENSMUST00000118924	Gm14934-001
ENSMUSG00000080748	ENSMUST00000117390	Gm15661-001
ENSMUSG00000082554	ENSMUST00000120696	Gm15806-001
ENSMUSG00000085812	ENSMUST00000146593	Gm15843-001
ENSMUSG00000090008	ENSMUST00000162128	Gm16111-001
ENSMUSG00000086260	ENSMUST00000145241	Gm16259-001
ENSMUSG00000062758	ENSMUST00000085365	Gm16477-201
ENSMUSG00000094124	ENSMUST00000103543	Gm16710-201
ENSMUSG00000091315	ENSMUST00000164501	Gm17214-001
ENSMUSG00000021139	ENSMUST00000164386	Gm20498-001
ENSMUSG00000021139	ENSMUST00000166664	Gm20498-002
ENSMUSG00000021139	ENSMUST00000110339	Gm20498-003
ENSMUSG00000021139	ENSMUST00000171459	Gm20498-004
ENSMUSG00000021139	ENSMUST00000170958	Gm20498-005
ENSMUSG00000021139	ENSMUST00000168961	Gm20498-006
ENSMUSG00000092563	ENSMUST00000173076	Gm3617-001
ENSMUSG00000071633	ENSMUST00000092931	Gm4952-001
ENSMUSG00000071633	ENSMUST00000181868	Gm4952-002
ENSMUSG00000062874	ENSMUST00000071565	Gm4978-201
ENSMUSG00000090305	ENSMUST00000171235	Gm5459-201
ENSMUSG00000095308	ENSMUST00000071172	Gm5619-201
ENSMUSG00000090451	ENSMUST00000164064	Gm6133-201
ENSMUSG00000071414	ENSMUST00000166583	Gm6736-201
ENSMUSG00000034792	ENSMUST00000043709	Gna15-001
ENSMUSG00000034792	ENSMUST00000147908	Gna15-002
ENSMUSG00000034792	ENSMUST00000150586	Gna15-003
ENSMUSG00000010392	ENSMUST00000010536	Gosr1-001
ENSMUSG00000010392	ENSMUST00000137767	Gosr1-002
ENSMUSG00000022131	ENSMUST00000022728	Gpr180-201
ENSMUSG00000058396	ENSMUST00000079692	Gpr182-001
ENSMUSG00000050350	ENSMUST00000055475	Gpr18-201
ENSMUSG00000051212	ENSMUST00000049872	Gpr183-201
ENSMUSG00000047415	ENSMUST00000110066	Gpr68-001
ENSMUSG00000047415	ENSMUST00000110065	Gpr68-002
ENSMUSG00000047415	ENSMUST00000124459	Gpr68-003
ENSMUSG00000047415	ENSMUST00000128306	Gpr68-004
ENSMUSG00000047415	ENSMUST00000135684	Gpr68-005
ENSMUSG00000047415	ENSMUST00000053668	Gpr68-201
ENSMUSG00000004837	ENSMUST00000004959	Grap-001
ENSMUSG00000004837	ENSMUST00000155380	Grap-002
ENSMUSG00000042351	ENSMUST00000043149	Grap2-201
ENSMUSG00000068082	ENSMUST00000094715	Grxcr1-001
ENSMUSG00000068082	ENSMUST00000172955	Grxcr1-002
ENSMUSG00000074003	ENSMUST00000098274	Gucy2d-201
ENSMUSG00000042385	ENSMUST00000038212	Gzmk-001
ENSMUSG00000042385	ENSMUST00000122399	Gzmk-002
ENSMUSG00000042385	ENSMUST00000140324	Gzmk-003
ENSMUSG00000036322	ENSMUST00000134042	H2-Ea-ps-001
ENSMUSG00000036322	ENSMUST00000040306	H2-Ea-ps-201
ENSMUSG00000003283	ENSMUST00000109799	Hck-001
ENSMUSG00000003283	ENSMUST00000003370	Hck-002
ENSMUSG00000056758	ENSMUST00000072777	Hmga2-001
ENSMUSG00000056758	ENSMUST00000159699	Hmga2-002
ENSMUSG00000056758	ENSMUST00000159310	Hmga2-003
ENSMUSG00000046607	ENSMUST00000054836	Hrk-001
ENSMUSG00000046607	ENSMUST00000184679	Hrk-003
ENSMUSG00000059854	ENSMUST00000043141	Hydin-201
ENSMUSG00000045364	ENSMUST00000056014	Ifne-001
ENSMUSG00000095761	ENSMUST00000103506	Ighv1-20-201
ENSMUSG00000095923	ENSMUST00000103514	Ighv1-37-201
ENSMUSG00000094198	ENSMUST00000103521	Ighv1-50-201
ENSMUSG00000095204	ENSMUST00000103522	Ighv1-52-201
ENSMUSG00000093894	ENSMUST00000103523	Ighv1-53-201
ENSMUSG00000095589	ENSMUST00000103526	Ighv1-55-201
ENSMUSG00000095197	ENSMUST00000103530	Ighv1-59-201
ENSMUSG00000094087	ENSMUST00000103531	Ighv1-61-201
ENSMUSG00000096767	ENSMUST00000103532	Ighv1-62-3-201
ENSMUSG00000094088	ENSMUST00000103535	Ighv1-64-201
ENSMUSG00000095519	ENSMUST00000103537	Ighv1-66-201
ENSMUSG00000094502	ENSMUST00000103539	Ighv1-69-201
ENSMUSG00000096074	ENSMUST00000103541	Ighv1-72-201
ENSMUSG00000032089	ENSMUST00000034594	Il10ra-001
ENSMUSG00000032089	ENSMUST00000176808	Il10ra-002
ENSMUSG00000032089	ENSMUST00000176222	Il10ra-003
ENSMUSG00000026068	ENSMUST00000027237	Il18rap-001
ENSMUSG00000026068	ENSMUST00000159724	Il18rap-002
ENSMUSG00000026068	ENSMUST00000163057	Il18rap-003
ENSMUSG00000026068	ENSMUST00000160468	Il18rap-004
ENSMUSG00000022514	ENSMUST00000096129	Il1rap-001
ENSMUSG00000022514	ENSMUST00000166294	Il1rap-002
ENSMUSG00000022514	ENSMUST00000173136	Il1rap-003
ENSMUSG00000022514	ENSMUST00000023156	Il1rap-004
ENSMUSG00000022514	ENSMUST00000174202	Il1rap-005
ENSMUSG00000022514	ENSMUST00000174171	Il1rap-006
ENSMUSG00000022514	ENSMUST00000174644	Il1rap-007
ENSMUSG00000052372	ENSMUST00000113966	Il1rapl1-001
ENSMUSG00000052372	ENSMUST00000113964	Il1rapl1-002
ENSMUSG00000052372	ENSMUST00000078875	Il1rapl1-201
ENSMUSG00000059203	ENSMUST00000113063	Il1rapl2-001
ENSMUSG00000059203	ENSMUST00000130879	Il1rapl2-002
ENSMUSG00000059203	ENSMUST00000075471	Il1rapl2-201
ENSMUSG00000026981	ENSMUST00000114487	Il1rn-001
ENSMUSG00000026981	ENSMUST00000114482	Il1rn-002
ENSMUSG00000026981	ENSMUST00000114486	Il1rn-003
ENSMUSG00000026981	ENSMUST00000142093	Il1rn-004
ENSMUSG00000026981	ENSMUST00000114485	Il1rn-005
ENSMUSG00000026981	ENSMUST00000143423	Il1rn-006
ENSMUSG00000022900	ENSMUST00000023617	Ildr1-001
ENSMUSG00000022900	ENSMUST00000089618	Ildr1-002
ENSMUSG00000022900	ENSMUST00000153802	Ildr1-003
ENSMUSG00000022900	ENSMUST00000128084	Ildr1-004
ENSMUSG00000022900	ENSMUST00000119464	Ildr1-005
ENSMUSG00000025318	ENSMUST00000026357	Jph3-001
ENSMUSG00000025318	ENSMUST00000167439	Jph3-002
ENSMUSG00000025318	ENSMUST00000169735	Jph3-003
ENSMUSG00000025318	ENSMUST00000172209	Jph3-004
ENSMUSG00000038077	ENSMUST00000040751	Kcna6-001
ENSMUSG00000038077	ENSMUST00000128137	Kcna6-002
ENSMUSG00000038077	ENSMUST00000112242	Kcna6-003
ENSMUSG00000035165	ENSMUST00000049333	Kcne3-201
ENSMUSG00000035165	ENSMUST00000170954	Kcne3-202
ENSMUSG00000035165	ENSMUST00000178946	Kcne3-203
ENSMUSG00000035165	ENSMUST00000179842	Kcne3-204
ENSMUSG00000024957	ENSMUST00000025908	Kcnk4-201
ENSMUSG00000014602	ENSMUST00000086819	Kif1a-201
ENSMUSG00000014602	ENSMUST00000112958	Kif1a-202
ENSMUSG00000014602	ENSMUST00000171556	Kif1a-203
ENSMUSG00000014602	ENSMUST00000171796	Kif1a-204
ENSMUSG00000042115	ENSMUST00000046071	Klhdc8a-201
ENSMUSG00000072718	ENSMUST00000112020	Klra10-001
ENSMUSG00000079853	ENSMUST00000032288	Klra1-001
ENSMUSG00000079853	ENSMUST00000127570	Klra1-002
ENSMUSG00000072717	ENSMUST00000122033	Klra11-ps-001
ENSMUSG00000030178	ENSMUST00000125813	Klra13-ps-001
ENSMUSG00000030178	ENSMUST00000144414	Klra13-ps-002
ENSMUSG00000072721	ENSMUST00000119532	Klra14-ps-001
ENSMUSG00000014543	ENSMUST00000122219	Klra17-001
ENSMUSG00000014543	ENSMUST00000014687	Klra17-201
ENSMUSG00000079852	ENSMUST00000119096	Klra4-001
ENSMUSG00000079299	ENSMUST00000112110	Klrb1-201
ENSMUSG00000030361	ENSMUST00000032512	Klrb1a-001
ENSMUSG00000030361	ENSMUST00000171306	Klrb1a-002
ENSMUSG00000079298	ENSMUST00000032472	Klrb1b-001
ENSMUSG00000079298	ENSMUST00000172887	Klrb1b-002
ENSMUSG00000079298	ENSMUST00000174544	Klrb1b-003
ENSMUSG00000030325	ENSMUST00000174404	Klrb1c-001
ENSMUSG00000030325	ENSMUST00000172601	Klrb1c-002
ENSMUSG00000030325	ENSMUST00000167691	Klrb1c-003
ENSMUSG00000030325	ENSMUST00000174865	Klrb1c-004
ENSMUSG00000030154	ENSMUST00000032257	Klrb1f-201
ENSMUSG00000079295	ENSMUST00000184388	Klrb1-ps1-001
ENSMUSG00000079295	ENSMUST00000071391	Klrb1-ps1-201
ENSMUSG00000030167	ENSMUST00000118447	Klrc1-001
ENSMUSG00000030167	ENSMUST00000032270	Klrc1-002
ENSMUSG00000030167	ENSMUST00000032271	Klrc1-201
ENSMUSG00000030167	ENSMUST00000169545	Klrc1-202
ENSMUSG00000052736	ENSMUST00000119533	Klrc2-001
ENSMUSG00000052736	ENSMUST00000118401	Klrc2-002
ENSMUSG00000052736	ENSMUST00000112057	Klrc2-003
ENSMUSG00000052736	ENSMUST00000145984	Klrc2-004
ENSMUSG00000052736	ENSMUST00000149494	Klrc2-005
ENSMUSG00000052736	ENSMUST00000071920	Klrc2-201
ENSMUSG00000022875	ENSMUST00000023589	Kng1-001
ENSMUSG00000022875	ENSMUST00000039492	Kng1-002
ENSMUSG00000022875	ENSMUST00000089902	Kng1-003
ENSMUSG00000022875	ENSMUST00000136778	Kng1-005
ENSMUSG00000022875	ENSMUST00000125790	Kng1-006
ENSMUSG00000060459	ENSMUST00000100046	Kng2-001
ENSMUSG00000060459	ENSMUST00000115349	Kng2-002
ENSMUSG00000060459	ENSMUST00000039338	Kng2-003
ENSMUSG00000060459	ENSMUST00000160243	Kng2-005
ENSMUSG00000018334	ENSMUST00000018478	Ksr1-001
ENSMUSG00000018334	ENSMUST00000129463	Ksr1-002
ENSMUSG00000018334	ENSMUST00000141409	Ksr1-003
ENSMUSG00000018334	ENSMUST00000108264	Ksr1-004
ENSMUSG00000015289	ENSMUST00000015433	Lage3-001
ENSMUSG00000015289	ENSMUST00000114153	Lage3-002
ENSMUSG00000015289	ENSMUST00000114152	Lage3-003
ENSMUSG00000045275	ENSMUST00000113804	Lca5l-001
ENSMUSG00000045275	ENSMUST00000142620	Lca5l-002
ENSMUSG00000045275	ENSMUST00000154445	Lca5l-003
ENSMUSG00000045275	ENSMUST00000054855	Lca5l-201
ENSMUSG00000054325	ENSMUST00000067318	Lce3a-201
ENSMUSG00000042031	ENSMUST00000046234	Lce3b-201
ENSMUSG00000045475	ENSMUST00000055375	Lce3c-201
ENSMUSG00000043472	ENSMUST00000059053	Lce3d-001
ENSMUSG00000074433	ENSMUST00000098886	Lce3e-201
ENSMUSG00000068885	ENSMUST00000090863	Lce3f-201
ENSMUSG00000021998	ENSMUST00000145303	Lcp1-001
ENSMUSG00000021998	ENSMUST00000148609	Lcp1-002
ENSMUSG00000021998	ENSMUST00000131802	Lcp1-003
ENSMUSG00000021998	ENSMUST00000149883	Lcp1-004
ENSMUSG00000021998	ENSMUST00000143539	Lcp1-005
ENSMUSG00000021998	ENSMUST00000125833	Lcp1-006
ENSMUSG00000021998	ENSMUST00000130510	Lcp1-007
ENSMUSG00000021998	ENSMUST00000124499	Lcp1-008
ENSMUSG00000021998	ENSMUST00000122840	Lcp1-009
ENSMUSG00000021998	ENSMUST00000134114	Lcp1-010
ENSMUSG00000021998	ENSMUST00000124608	Lcp1-011
ENSMUSG00000037295	ENSMUST00000037828	Ldlrap1-001
ENSMUSG00000037295	ENSMUST00000148479	Ldlrap1-002
ENSMUSG00000037295	ENSMUST00000140678	Ldlrap1-003
ENSMUSG00000027070	ENSMUST00000080953	Lrp2-001
ENSMUSG00000027070	ENSMUST00000100051	Lrp2-002
ENSMUSG00000027070	ENSMUST00000092551	Lrp2-003
ENSMUSG00000027070	ENSMUST00000128742	Lrp2-004
ENSMUSG00000031637	ENSMUST00000110380	Lrp2bp-001
ENSMUSG00000031637	ENSMUST00000066451	Lrp2bp-002
ENSMUSG00000031637	ENSMUST00000110381	Lrp2bp-003
ENSMUSG00000031637	ENSMUST00000145597	Lrp2bp-004
ENSMUSG00000031637	ENSMUST00000132341	Lrp2bp-005
ENSMUSG00000031637	ENSMUST00000138230	Lrp2bp-006
ENSMUSG00000052316	ENSMUST00000064606	Lrrc15-001
ENSMUSG00000071862	ENSMUST00000091636	Lrrtm2-201
ENSMUSG00000061080	ENSMUST00000078873	Lsamp-001
ENSMUSG00000061080	ENSMUST00000099761	Lsamp-002
ENSMUSG00000061080	ENSMUST00000145951	Lsamp-003
ENSMUSG00000061080	ENSMUST00000133853	Lsamp-004
ENSMUSG00000028701	ENSMUST00000030469	Lurap1-001
ENSMUSG00000028701	ENSMUST00000135982	Lurap1-002
ENSMUSG00000048706	ENSMUST00000055922	Lurap1l-001
ENSMUSG00000046709	ENSMUST00000112847	Mapk10-001
ENSMUSG00000046709	ENSMUST00000112848	Mapk10-002
ENSMUSG00000046709	ENSMUST00000086854	Mapk10-003
ENSMUSG00000046709	ENSMUST00000112846	Mapk10-004
ENSMUSG00000046709	ENSMUST00000060871	Mapk10-005
ENSMUSG00000046709	ENSMUST00000133069	Mapk10-006
ENSMUSG00000046709	ENSMUST00000128869	Mapk10-007
ENSMUSG00000046709	ENSMUST00000141573	Mapk10-008
ENSMUSG00000046709	ENSMUST00000152609	Mapk10-009
ENSMUSG00000063358	ENSMUST00000069107	Mapk1-001
ENSMUSG00000046709	ENSMUST00000135134	Mapk10-010
ENSMUSG00000046709	ENSMUST00000136595	Mapk10-011
ENSMUSG00000046709	ENSMUST00000142444	Mapk10-012
ENSMUSG00000063358	ENSMUST00000023462	Mapk1-002
ENSMUSG00000063358	ENSMUST00000115731	Mapk1-003
ENSMUSG00000063358	ENSMUST00000138413	Mapk1-004
ENSMUSG00000063358	ENSMUST00000138165	Mapk1-005
ENSMUSG00000063358	ENSMUST00000129477	Mapk1-006
ENSMUSG00000063358	ENSMUST00000145409	Mapk1-007
ENSMUSG00000063358	ENSMUST00000128958	Mapk1-008
ENSMUSG00000046709	ENSMUST00000170792	Mapk10-201
ENSMUSG00000053137	ENSMUST00000088823	Mapk11-201
ENSMUSG00000022610	ENSMUST00000088827	Mapk12-201
ENSMUSG00000004864	ENSMUST00000004986	Mapk13-001
ENSMUSG00000004864	ENSMUST00000129096	Mapk13-002
ENSMUSG00000004864	ENSMUST00000124099	Mapk13-003
ENSMUSG00000004864	ENSMUST00000133786	Mapk13-004
ENSMUSG00000053436	ENSMUST00000004990	Mapk14-001
ENSMUSG00000053436	ENSMUST00000062694	Mapk14-002
ENSMUSG00000053436	ENSMUST00000114754	Mapk14-003
ENSMUSG00000053436	ENSMUST00000114758	Mapk14-004
ENSMUSG00000053436	ENSMUST00000114752	Mapk14-005
ENSMUSG00000053436	ENSMUST00000124886	Mapk14-006
ENSMUSG00000053436	ENSMUST00000151613	Mapk14-007
ENSMUSG00000063704	ENSMUST00000089669	Mapk15-001
ENSMUSG00000063704	ENSMUST00000160092	Mapk15-002
ENSMUSG00000063704	ENSMUST00000160637	Mapk15-003
ENSMUSG00000063704	ENSMUST00000161961	Mapk15-004
ENSMUSG00000041775	ENSMUST00000119664	Mapk1ip1-001
ENSMUSG00000041775	ENSMUST00000075667	Mapk1ip1-002
ENSMUSG00000041775	ENSMUST00000118810	Mapk1ip1-003
ENSMUSG00000021840	ENSMUST00000164235	Mapk1ip1l-201
ENSMUSG00000021840	ENSMUST00000166743	Mapk1ip1l-202
ENSMUSG00000024163	ENSMUST00000088345	Mapk8ip3-001
ENSMUSG00000024163	ENSMUST00000121787	Mapk8ip3-002
ENSMUSG00000024163	ENSMUST00000119115	Mapk8ip3-003
ENSMUSG00000024163	ENSMUST00000121723	Mapk8ip3-004
ENSMUSG00000024163	ENSMUST00000117509	Mapk8ip3-005
ENSMUSG00000024163	ENSMUST00000115228	Mapk8ip3-006
ENSMUSG00000024163	ENSMUST00000120035	Mapk8ip3-007
ENSMUSG00000024163	ENSMUST00000146923	Mapk8ip3-008
ENSMUSG00000024163	ENSMUST00000148360	Mapk8ip3-009
ENSMUSG00000024163	ENSMUST00000126280	Mapk8ip3-010
ENSMUSG00000024163	ENSMUST00000146706	Mapk8ip3-011
ENSMUSG00000024163	ENSMUST00000144336	Mapk8ip3-012
ENSMUSG00000024163	ENSMUST00000152486	Mapk8ip3-013
ENSMUSG00000024163	ENSMUST00000132258	Mapk8ip3-014
ENSMUSG00000024163	ENSMUST00000133198	Mapk8ip3-015
ENSMUSG00000024163	ENSMUST00000145357	Mapk8ip3-016
ENSMUSG00000024163	ENSMUST00000125648	Mapk8ip3-017
ENSMUSG00000024163	ENSMUST00000156663	Mapk8ip3-018
ENSMUSG00000024163	ENSMUST00000147109	Mapk8ip3-019
ENSMUSG00000024163	ENSMUST00000115229	Mapk8ip3-201
ENSMUSG00000024163	ENSMUST00000178969	Mapk8ip3-202
ENSMUSG00000029166	ENSMUST00000031058	Mapre3-001
ENSMUSG00000029166	ENSMUST00000114724	Mapre3-002
ENSMUSG00000029166	ENSMUST00000146459	Mapre3-003
ENSMUSG00000029166	ENSMUST00000126284	Mapre3-004
ENSMUSG00000029166	ENSMUST00000123334	Mapre3-005
ENSMUSG00000030621	ENSMUST00000032856	Me3-001
ENSMUSG00000030621	ENSMUST00000159167	Me3-002
ENSMUSG00000030621	ENSMUST00000162145	Me3-003
ENSMUSG00000030621	ENSMUST00000159504	Me3-004
ENSMUSG00000030621	ENSMUST00000159491	Me3-005
ENSMUSG00000030621	ENSMUST00000032853	Me3-006
ENSMUSG00000030621	ENSMUST00000160995	Me3-007
ENSMUSG00000024155	ENSMUST00000024972	Meiob-201
ENSMUSG00000019888	ENSMUST00000020039	Mgat4c-001
ENSMUSG00000019888	ENSMUST00000120748	Mgat4c-002
ENSMUSG00000019888	ENSMUST00000143640	Mgat4c-003
ENSMUSG00000019888	ENSMUST00000156751	Mgat4c-004
ENSMUSG00000019888	ENSMUST00000146230	Mgat4c-005
ENSMUSG00000019888	ENSMUST00000127504	Mgat4c-006
ENSMUSG00000019888	ENSMUST00000134930	Mgat4c-007
ENSMUSG00000019888	ENSMUST00000138522	Mgat4c-008
ENSMUSG00000019888	ENSMUST00000138016	Mgat4c-009
ENSMUSG00000019888	ENSMUST00000130580	Mgat4c-010
ENSMUSG00000019888	ENSMUST00000163753	Mgat4c-201
ENSMUSG00000019888	ENSMUST00000179929	Mgat4c-202
ENSMUSG00000022978	ENSMUST00000099554	Mis18a-001
ENSMUSG00000022978	ENSMUST00000129171	Mis18a-002
ENSMUSG00000022978	ENSMUST00000147546	Mis18a-003
ENSMUSG00000049723	ENSMUST00000005950	Mmp12-001
ENSMUSG00000049723	ENSMUST00000127722	Mmp12-002
ENSMUSG00000049723	ENSMUST00000120655	Mmp12-003
ENSMUSG00000049723	ENSMUST00000065079	Mmp12-004
ENSMUSG00000049723	ENSMUST00000148005	Mmp12-005
ENSMUSG00000049723	ENSMUST00000150167	Mmp12-006
ENSMUSG00000049723	ENSMUST00000138220	Mmp12-007
ENSMUSG00000027612	ENSMUST00000029141	Mmp24-001
ENSMUSG00000027612	ENSMUST00000135945	Mmp24-002
ENSMUSG00000017737	ENSMUST00000017881	Mmp9-001
ENSMUSG00000017737	ENSMUST00000144917	Mmp9-002
ENSMUSG00000017737	ENSMUST00000137626	Mmp9-003
ENSMUSG00000017737	ENSMUST00000134382	Mmp9-004
ENSMUSG00000039956	ENSMUST00000038197	Mrap-001
ENSMUSG00000039956	ENSMUST00000138984	Mrap-002
ENSMUSG00000039956	ENSMUST00000125429	Mrap-003
ENSMUSG00000039956	ENSMUST00000133973	Mrap-004
ENSMUSG00000042761	ENSMUST00000113149	Mrap2-001
ENSMUSG00000042761	ENSMUST00000153444	Mrap2-002
ENSMUSG00000042761	ENSMUST00000143779	Mrap2-003
ENSMUSG00000042761	ENSMUST00000049457	Mrap2-201
ENSMUSG00000042761	ENSMUST00000179313	Mrap2-202
ENSMUSG00000025044	ENSMUST00000026021	Msr1-201
ENSMUSG00000025044	ENSMUST00000170091	Msr1-202
ENSMUSG00000047586	ENSMUST00000057974	Nccrp1-201
ENSMUSG00000046432	ENSMUST00000053540	Ngfrap1-001
ENSMUSG00000046432	ENSMUST00000113112	Ngfrap1-002
ENSMUSG00000046432	ENSMUST00000113113	Ngfrap1-003
ENSMUSG00000046432	ENSMUST00000178632	Ngfrap1-201
ENSMUSG00000039193	ENSMUST00000052124	Nlrc4-201
ENSMUSG00000034690	ENSMUST00000037728	Nlrp4c-001
ENSMUSG00000034690	ENSMUST00000121583	Nlrp4c-002
ENSMUSG00000045693	ENSMUST00000076470	Nlrp4e-001
ENSMUSG00000045693	ENSMUST00000133392	Nlrp4e-002
ENSMUSG00000073435	ENSMUST00000024978	Nme3-001
ENSMUSG00000073435	ENSMUST00000150500	Nme3-002
ENSMUSG00000073435	ENSMUST00000145688	Nme3-003
ENSMUSG00000073435	ENSMUST00000125532	Nme3-004
ENSMUSG00000073435	ENSMUST00000154321	Nme3-005
ENSMUSG00000029019	ENSMUST00000103231	Nppb-001
ENSMUSG00000043659	ENSMUST00000059650	Npsr1-001
ENSMUSG00000043659	ENSMUST00000133787	Npsr1-002
ENSMUSG00000043659	ENSMUST00000154644	Npsr1-003
ENSMUSG00000043659	ENSMUST00000154337	Npsr1-004
ENSMUSG00000032292	ENSMUST00000034831	Nr2e3-001
ENSMUSG00000032292	ENSMUST00000156845	Nr2e3-002
ENSMUSG00000032292	ENSMUST00000128108	Nr2e3-003
ENSMUSG00000032292	ENSMUST00000130831	Nr2e3-004
ENSMUSG00000032292	ENSMUST00000128060	Nr2e3-005
ENSMUSG00000032292	ENSMUST00000138888	Nr2e3-006
ENSMUSG00000032292	ENSMUST00000147892	Nr2e3-007
ENSMUSG00000032292	ENSMUST00000144391	Nr2e3-008
ENSMUSG00000032292	ENSMUST00000143377	Nr2e3-009
ENSMUSG00000049134	ENSMUST00000073536	Nrap-001
ENSMUSG00000049134	ENSMUST00000040711	Nrap-002
ENSMUSG00000049134	ENSMUST00000095947	Nrap-003
ENSMUSG00000049134	ENSMUST00000167239	Nrap-004
ENSMUSG00000049134	ENSMUST00000169099	Nrap-005
ENSMUSG00000049134	ENSMUST00000166203	Nrap-006
ENSMUSG00000062991	ENSMUST00000073884	Nrg1-201
ENSMUSG00000025810	ENSMUST00000026917	Nrp1-201
ENSMUSG00000027568	ENSMUST00000029084	Ntsr1-001
ENSMUSG00000027568	ENSMUST00000170448	Ntsr1-201
ENSMUSG00000075033	ENSMUST00000099705	Nxpe3-201
ENSMUSG00000046618	ENSMUST00000057279	Olfml2a-001
ENSMUSG00000046975	ENSMUST00000055840	Olfr1020-001
ENSMUSG00000082754	ENSMUST00000121914	Olfr1021-ps1-001
ENSMUSG00000049843	ENSMUST00000055129	Olfr1102-001
ENSMUSG00000068818	ENSMUST00000090711	Olfr1132-001
ENSMUSG00000075127	ENSMUST00000099825	Olfr1179-001
ENSMUSG00000075124	ENSMUST00000102619	Olfr1182-001
ENSMUSG00000075124	ENSMUST00000179450	Olfr1182-201
ENSMUSG00000051424	ENSMUST00000050038	Olfr1184-001
ENSMUSG00000082574	ENSMUST00000117787	Olfr1268-ps1-001
ENSMUSG00000048173	ENSMUST00000050044	Olfr1324-001
ENSMUSG00000054938	ENSMUST00000056144	Olfr1346-201
ENSMUSG00000049737	ENSMUST00000055615	Olfr1361-001
ENSMUSG00000057890	ENSMUST00000073543	Olfr1375-ps1-001
ENSMUSG00000047702	ENSMUST00000055584	Olfr1388-001
ENSMUSG00000058904	ENSMUST00000074859	Olfr1413-201
ENSMUSG00000074995	ENSMUST00000099656	Olfr201-201
ENSMUSG00000046486	ENSMUST00000063030	Olfr231-201
ENSMUSG00000032987	ENSMUST00000109163	Olfr281-201
ENSMUSG00000063780	ENSMUST00000075851	Olfr282-201
ENSMUSG00000056184	ENSMUST00000057386	Olfr283-201
ENSMUSG00000061305	ENSMUST00000074192	Olfr342-001
ENSMUSG00000060787	ENSMUST00000074874	Olfr464-001
ENSMUSG00000060787	ENSMUST00000151956	Olfr464-002
ENSMUSG00000059397	ENSMUST00000072152	Olfr54-001
ENSMUSG00000057997	ENSMUST00000080681	Olfr541-201
ENSMUSG00000044814	ENSMUST00000061482	Olfr543-201
ENSMUSG00000043925	ENSMUST00000051201	Olfr544-201
ENSMUSG00000044824	ENSMUST00000058750	Olfr545-201
ENSMUSG00000073979	ENSMUST00000098229	Olfr547-201
ENSMUSG00000073978	ENSMUST00000098228	Olfr548-ps1-201
ENSMUSG00000073977	ENSMUST00000098227	Olfr549-201
ENSMUSG00000066262	ENSMUST00000084799	Olfr640-001
ENSMUSG00000044899	ENSMUST00000106859	Olfr649-001
ENSMUSG00000044899	ENSMUST00000060440	Olfr649-201
ENSMUSG00000051172	ENSMUST00000050599	Olfr672-201
ENSMUSG00000045013	ENSMUST00000051715	Olfr711-201
ENSMUSG00000060503	ENSMUST00000076958	Olfr715-201
ENSMUSG00000049573	ENSMUST00000063168	Olfr780-201
ENSMUSG00000050803	ENSMUST00000062248	Olfr866-201
ENSMUSG00000047050	ENSMUST00000057755	Olfr914-201
ENSMUSG00000048387	ENSMUST00000057021	Osr1-201
ENSMUSG00000036737	ENSMUST00000040853	Oxsr1-001
ENSMUSG00000036737	ENSMUST00000128880	Oxsr1-002
ENSMUSG00000036737	ENSMUST00000143728	Oxsr1-003
ENSMUSG00000036737	ENSMUST00000136902	Oxsr1-004
ENSMUSG00000073530	ENSMUST00000159861	Pappa2-001
ENSMUSG00000073530	ENSMUST00000161589	Pappa2-002
ENSMUSG00000073530	ENSMUST00000159860	Pappa2-003
ENSMUSG00000073530	ENSMUST00000160206	Pappa2-004
ENSMUSG00000073530	ENSMUST00000159892	Pappa2-005
ENSMUSG00000073530	ENSMUST00000177789	Pappa2-006
ENSMUSG00000022439	ENSMUST00000023074	Parvg-001
ENSMUSG00000022439	ENSMUST00000127551	Parvg-002
ENSMUSG00000022439	ENSMUST00000125928	Parvg-003
ENSMUSG00000022439	ENSMUST00000139235	Parvg-004
ENSMUSG00000022439	ENSMUST00000151072	Parvg-005
ENSMUSG00000022439	ENSMUST00000145809	Parvg-006
ENSMUSG00000022439	ENSMUST00000163667	Parvg-201
ENSMUSG00000034755	ENSMUST00000113358	Pcdh11x-001
ENSMUSG00000034755	ENSMUST00000155223	Pcdh11x-002
ENSMUSG00000034755	ENSMUST00000050239	Pcdh11x-201
ENSMUSG00000034755	ENSMUST00000113364	Pcdh11x-202
ENSMUSG00000030513	ENSMUST00000055576	Pcsk6-001
ENSMUSG00000030513	ENSMUST00000098391	Pcsk6-002
ENSMUSG00000030513	ENSMUST00000176209	Pcsk6-003
ENSMUSG00000030513	ENSMUST00000176199	Pcsk6-004
ENSMUSG00000030513	ENSMUST00000177369	Pcsk6-005
ENSMUSG00000030513	ENSMUST00000177272	Pcsk6-006
ENSMUSG00000041741	ENSMUST00000043259	Pde3a-201
ENSMUSG00000030671	ENSMUST00000032909	Pde3b-001
ENSMUSG00000030671	ENSMUST00000140007	Pde3b-002
ENSMUSG00000030671	ENSMUST00000149455	Pde3b-003
ENSMUSG00000027499	ENSMUST00000028999	Pkia-201
ENSMUSG00000061082	ENSMUST00000114843	Plac1-001
ENSMUSG00000061082	ENSMUST00000074861	Plac1-002
ENSMUSG00000061082	ENSMUST00000174390	Plac1-003
ENSMUSG00000055895	ENSMUST00000121793	Plac1l-001
ENSMUSG00000055895	ENSMUST00000135994	Plac1l-002
ENSMUSG00000055895	ENSMUST00000069681	Plac1l-201
ENSMUSG00000015745	ENSMUST00000015889	Plekho1-001
ENSMUSG00000015745	ENSMUST00000143485	Plekho1-002
ENSMUSG00000015745	ENSMUST00000157043	Plekho1-003
ENSMUSG00000015745	ENSMUST00000130043	Plekho1-004
ENSMUSG00000015745	ENSMUST00000123006	Plekho1-005
ENSMUSG00000017754	ENSMUST00000059954	Pltp-001
ENSMUSG00000017754	ENSMUST00000109317	Pltp-002
ENSMUSG00000017754	ENSMUST00000109316	Pltp-003
ENSMUSG00000017754	ENSMUST00000148912	Pltp-004
ENSMUSG00000017754	ENSMUST00000156255	Pltp-005
ENSMUSG00000017754	ENSMUST00000128110	Pltp-006
ENSMUSG00000017754	ENSMUST00000142603	Pltp-007
ENSMUSG00000074785	ENSMUST00000099337	Plxnc1-001
ENSMUSG00000074785	ENSMUST00000180514	Plxnc1-002
ENSMUSG00000074785	ENSMUST00000181244	Plxnc1-003
ENSMUSG00000074785	ENSMUST00000180573	Plxnc1-004
ENSMUSG00000045731	ENSMUST00000059339	Pnoc-201
ENSMUSG00000028394	ENSMUST00000030091	Pole3-001
ENSMUSG00000028394	ENSMUST00000128100	Pole3-002
ENSMUSG00000028394	ENSMUST00000129930	Pole3-003
ENSMUSG00000090125	ENSMUST00000053491	Pou3f1-001
ENSMUSG00000025467	ENSMUST00000026540	Prap1-001
ENSMUSG00000031145	ENSMUST00000033485	Prickle3-001
ENSMUSG00000031145	ENSMUST00000129662	Prickle3-002
ENSMUSG00000031145	ENSMUST00000141876	Prickle3-003
ENSMUSG00000031145	ENSMUST00000123172	Prickle3-004
ENSMUSG00000031145	ENSMUST00000153994	Prickle3-005
ENSMUSG00000033361	ENSMUST00000048790	Prrg3-001
ENSMUSG00000033361	ENSMUST00000126362	Prrg3-002
ENSMUSG00000033361	ENSMUST00000170096	Prrg3-201
ENSMUSG00000045027	ENSMUST00000041649	Prss22-201
ENSMUSG00000021832	ENSMUST00000022380	Psmc6-201
ENSMUSG00000078652	ENSMUST00000019470	Psme3-001
ENSMUSG00000078652	ENSMUST00000142640	Psme3-002
ENSMUSG00000078652	ENSMUST00000151385	Psme3-003
ENSMUSG00000078652	ENSMUST00000127998	Psme3-004
ENSMUSG00000078652	ENSMUST00000131170	Psme3-005
ENSMUSG00000023972	ENSMUST00000044442	Ptk7-201
ENSMUSG00000025170	ENSMUST00000106107	Rab40b-001
ENSMUSG00000025170	ENSMUST00000124639	Rab40b-002
ENSMUSG00000025170	ENSMUST00000135290	Rab40b-003
ENSMUSG00000025170	ENSMUST00000149948	Rab40b-004
ENSMUSG00000073894	ENSMUST00000098135	Rbmxl2-001
ENSMUSG00000025921	ENSMUST00000027053	Rdh10-001
ENSMUSG00000025921	ENSMUST00000152626	Rdh10-002
ENSMUSG00000021123	ENSMUST00000021548	Rdh12-001
ENSMUSG00000021123	ENSMUST00000151980	Rdh12-002
ENSMUSG00000021123	ENSMUST00000122227	Rdh12-003
ENSMUSG00000021123	ENSMUST00000140823	Rdh12-004
ENSMUSG00000030110	ENSMUST00000032201	Ret-201
ENSMUSG00000030110	ENSMUST00000088790	Ret-202
ENSMUSG00000012705	ENSMUST00000012849	Retn-001
ENSMUSG00000012705	ENSMUST00000169234	Retn-201
ENSMUSG00000061100	ENSMUST00000023329	Retnla-201
ENSMUSG00000022650	ENSMUST00000023328	Retnlb-201
ENSMUSG00000022651	ENSMUST00000065666	Retnlg-201
ENSMUSG00000056666	ENSMUST00000070597	Retsat-001
ENSMUSG00000056666	ENSMUST00000129071	Retsat-002
ENSMUSG00000056666	ENSMUST00000175824	Retsat-003
ENSMUSG00000056666	ENSMUST00000176364	Retsat-004
ENSMUSG00000056666	ENSMUST00000176168	Retsat-005
ENSMUSG00000030844	ENSMUST00000033133	Rgs10-001
ENSMUSG00000030844	ENSMUST00000145739	Rgs10-002
ENSMUSG00000030844	ENSMUST00000147840	Rgs10-003
ENSMUSG00000030844	ENSMUST00000134144	Rgs10-004
ENSMUSG00000030844	ENSMUST00000129120	Rgs10-005
ENSMUSG00000030844	ENSMUST00000129144	Rgs10-006
ENSMUSG00000026358	ENSMUST00000172388	Rgs1-001
ENSMUSG00000026358	ENSMUST00000167317	Rgs1-002
ENSMUSG00000026358	ENSMUST00000170870	Rgs1-003
ENSMUSG00000026358	ENSMUST00000167812	Rgs1-004
ENSMUSG00000026358	ENSMUST00000169409	Rgs1-005
ENSMUSG00000026358	ENSMUST00000169042	Rgs1-006
ENSMUSG00000024186	ENSMUST00000152676	Rgs11-001
ENSMUSG00000024186	ENSMUST00000122058	Rgs11-002
ENSMUSG00000024186	ENSMUST00000147220	Rgs11-003
ENSMUSG00000024186	ENSMUST00000127594	Rgs11-004
ENSMUSG00000024186	ENSMUST00000155072	Rgs11-006
ENSMUSG00000024186	ENSMUST00000139639	Rgs11-007
ENSMUSG00000024186	ENSMUST00000146683	Rgs11-008
ENSMUSG00000024186	ENSMUST00000126464	Rgs11-009
ENSMUSG00000024186	ENSMUST00000152299	Rgs11-010
ENSMUSG00000024186	ENSMUST00000123670	Rgs11-011
ENSMUSG00000024186	ENSMUST00000025020	Rgs11-201
ENSMUSG00000029101	ENSMUST00000030984	Rgs12-001
ENSMUSG00000029101	ENSMUST00000114281	Rgs12-002
ENSMUSG00000029101	ENSMUST00000114284	Rgs12-003
ENSMUSG00000029101	ENSMUST00000128161	Rgs12-004
ENSMUSG00000029101	ENSMUST00000087684	Rgs12-005
ENSMUSG00000029101	ENSMUST00000114283	Rgs12-006
ENSMUSG00000029101	ENSMUST00000114280	Rgs12-007
ENSMUSG00000029101	ENSMUST00000114285	Rgs12-008
ENSMUSG00000029101	ENSMUST00000153972	Rgs12-009
ENSMUSG00000029101	ENSMUST00000141562	Rgs12-010
ENSMUSG00000029101	ENSMUST00000135403	Rgs12-011
ENSMUSG00000029101	ENSMUST00000155162	Rgs12-012
ENSMUSG00000029101	ENSMUST00000156819	Rgs12-013
ENSMUSG00000029101	ENSMUST00000150139	Rgs12-014
ENSMUSG00000029101	ENSMUST00000156339	Rgs12-015
ENSMUSG00000051079	ENSMUST00000052375	Rgs13-001
ENSMUSG00000051079	ENSMUST00000111941	Rgs13-002
ENSMUSG00000052087	ENSMUST00000063771	Rgs14-001
ENSMUSG00000052087	ENSMUST00000135851	Rgs14-002
ENSMUSG00000052087	ENSMUST00000149858	Rgs14-003
ENSMUSG00000026475	ENSMUST00000027748	Rgs16-001
ENSMUSG00000019775	ENSMUST00000117676	Rgs17-001
ENSMUSG00000019775	ENSMUST00000131996	Rgs17-002
ENSMUSG00000019775	ENSMUST00000019909	Rgs17-003
ENSMUSG00000019775	ENSMUST00000064225	Rgs17-201
ENSMUSG00000026357	ENSMUST00000027603	Rgs18-001
ENSMUSG00000002458	ENSMUST00000002532	Rgs19-001
ENSMUSG00000002458	ENSMUST00000108769	Rgs19-002
ENSMUSG00000002458	ENSMUST00000108776	Rgs19-003
ENSMUSG00000002458	ENSMUST00000108771	Rgs19-004
ENSMUSG00000002458	ENSMUST00000108778	Rgs19-005
ENSMUSG00000002458	ENSMUST00000108772	Rgs19-006
ENSMUSG00000002458	ENSMUST00000124776	Rgs19-007
ENSMUSG00000002458	ENSMUST00000143510	Rgs19-008
ENSMUSG00000002458	ENSMUST00000108779	Rgs19-009
ENSMUSG00000002458	ENSMUST00000130712	Rgs19-010
ENSMUSG00000002458	ENSMUST00000144476	Rgs19-011
ENSMUSG00000002458	ENSMUST00000165416	Rgs19-201
ENSMUSG00000039194	ENSMUST00000053718	Rlbp1-201
ENSMUSG00000039194	ENSMUST00000179243	Rlbp1-202
ENSMUSG00000098893	ENSMUST00000183380	RP23-292F17.4-001
ENSMUSG00000099253	ENSMUST00000184700	RP24-221A23.1-001
ENSMUSG00000062328	ENSMUST00000079716	Rpl17-201
ENSMUSG00000082804	ENSMUST00000119156	Rpl17-ps1-001
ENSMUSG00000084345	ENSMUST00000120241	Rpl17-ps4-001
ENSMUSG00000081855	ENSMUST00000121001	Rpl17-ps5-001
ENSMUSG00000081855	ENSMUST00000167167	Rpl17-ps5-201
ENSMUSG00000062647	ENSMUST00000102898	Rpl7a-001
ENSMUSG00000062647	ENSMUST00000136269	Rpl7a-002
ENSMUSG00000062647	ENSMUST00000143678	Rpl7a-003
ENSMUSG00000062647	ENSMUST00000137376	Rpl7a-004
ENSMUSG00000062647	ENSMUST00000129673	Rpl7a-005
ENSMUSG00000062647	ENSMUST00000149339	Rpl7a-006
ENSMUSG00000062647	ENSMUST00000147143	Rpl7a-007
ENSMUSG00000094089	ENSMUST00000177657	Rpl7a-ps10-201
ENSMUSG00000067147	ENSMUST00000118791	Rpl7a-ps11-001
ENSMUSG00000067147	ENSMUST00000087025	Rpl7a-ps11-201
ENSMUSG00000083440	ENSMUST00000120384	Rpl7a-ps12-001
ENSMUSG00000082621	ENSMUST00000121692	Rpl7a-ps13-001
ENSMUSG00000068579	ENSMUST00000090170	Rpl7a-ps3-201
ENSMUSG00000071052	ENSMUST00000095218	Rpl7a-ps5-201
ENSMUSG00000070778	ENSMUST00000094754	Rpl7a-ps8-201
ENSMUSG00000081747	ENSMUST00000117118	Rpl7a-ps9-001
ENSMUSG00000030744	ENSMUST00000032998	Rps3-001
ENSMUSG00000030744	ENSMUST00000128725	Rps3-002
ENSMUSG00000030744	ENSMUST00000107096	Rps3-003
ENSMUSG00000030744	ENSMUST00000128174	Rps3-004
ENSMUSG00000028081	ENSMUST00000029722	Rps3a1-001
ENSMUSG00000062611	ENSMUST00000074245	Rps3a2-201
ENSMUSG00000059751	ENSMUST00000074680	Rps3a3-201
ENSMUSG00000022952	ENSMUST00000023673	Runx1-201
ENSMUSG00000022952	ENSMUST00000113956	Runx1-202
ENSMUSG00000022952	ENSMUST00000168195	Runx1-203
ENSMUSG00000006586	ENSMUST00000006761	Runx1t1-001
ENSMUSG00000006586	ENSMUST00000150583	Runx1t1-002
ENSMUSG00000006586	ENSMUST00000098257	Runx1t1-003
ENSMUSG00000006586	ENSMUST00000098256	Runx1t1-004
ENSMUSG00000006586	ENSMUST00000139736	Runx1t1-005
ENSMUSG00000006586	ENSMUST00000105566	Runx1t1-201
ENSMUSG00000039153	ENSMUST00000160673	Runx2-001
ENSMUSG00000039153	ENSMUST00000113572	Runx2-002
ENSMUSG00000039153	ENSMUST00000159943	Runx2-003
ENSMUSG00000039153	ENSMUST00000113568	Runx2-004
ENSMUSG00000039153	ENSMUST00000161489	Runx2-005
ENSMUSG00000039153	ENSMUST00000160672	Runx2-006
ENSMUSG00000039153	ENSMUST00000162816	Runx2-008
ENSMUSG00000039153	ENSMUST00000162878	Runx2-009
ENSMUSG00000039153	ENSMUST00000162130	Runx2-010
ENSMUSG00000039153	ENSMUST00000162629	Runx2-011
ENSMUSG00000039153	ENSMUST00000162373	Runx2-012
ENSMUSG00000039153	ENSMUST00000160199	Runx2-014
ENSMUSG00000039153	ENSMUST00000113571	Runx2-201
ENSMUSG00000031101	ENSMUST00000033427	Sash3-001
ENSMUSG00000038677	ENSMUST00000043503	Scube3-001
ENSMUSG00000038677	ENSMUST00000137147	Scube3-002
ENSMUSG00000038677	ENSMUST00000148342	Scube3-003
ENSMUSG00000038677	ENSMUST00000132670	Scube3-004
ENSMUSG00000038677	ENSMUST00000142170	Scube3-005
ENSMUSG00000091155	ENSMUST00000171692	Serpine3-201
ENSMUSG00000021789	ENSMUST00000170719	Sftpa1-001
ENSMUSG00000021789	ENSMUST00000022314	Sftpa1-002
ENSMUSG00000020534	ENSMUST00000018744	Shmt1-001
ENSMUSG00000020534	ENSMUST00000135081	Shmt1-002
ENSMUSG00000020534	ENSMUST00000124227	Shmt1-003
ENSMUSG00000020534	ENSMUST00000173260	Shmt1-004
ENSMUSG00000020534	ENSMUST00000174093	Shmt1-005
ENSMUSG00000020534	ENSMUST00000174719	Shmt1-006
ENSMUSG00000020534	ENSMUST00000174174	Shmt1-007
ENSMUSG00000020534	ENSMUST00000173698	Shmt1-008
ENSMUSG00000020534	ENSMUST00000172659	Shmt1-009
ENSMUSG00000020534	ENSMUST00000174214	Shmt1-010
ENSMUSG00000020534	ENSMUST00000172804	Shmt1-011
ENSMUSG00000051504	ENSMUST00000094360	Siglech-001
ENSMUSG00000051504	ENSMUST00000154933	Siglech-002
ENSMUSG00000051504	ENSMUST00000060416	Siglech-003
ENSMUSG00000051504	ENSMUST00000121492	Siglech-005
ENSMUSG00000051504	ENSMUST00000172988	Siglech-006
ENSMUSG00000051504	ENSMUST00000173835	Siglech-007
ENSMUSG00000051504	ENSMUST00000165045	Siglech-008
ENSMUSG00000051504	ENSMUST00000171077	Siglech-201
ENSMUSG00000027660	ENSMUST00000118470	Skil-001
ENSMUSG00000027660	ENSMUST00000118204	Skil-002
ENSMUSG00000027660	ENSMUST00000117728	Skil-003
ENSMUSG00000027660	ENSMUST00000144756	Skil-004
ENSMUSG00000027660	ENSMUST00000123532	Skil-005
ENSMUSG00000027660	ENSMUST00000029194	Skil-201
ENSMUSG00000018459	ENSMUST00000029208	Slc13a3-001
ENSMUSG00000018459	ENSMUST00000109279	Slc13a3-003
ENSMUSG00000018459	ENSMUST00000147107	Slc13a3-004
ENSMUSG00000018459	ENSMUST00000145513	Slc13a3-005
ENSMUSG00000018459	ENSMUST00000143136	Slc13a3-006
ENSMUSG00000060181	ENSMUST00000079041	Slc35e3-201
ENSMUSG00000022094	ENSMUST00000068044	Slc39a14-001
ENSMUSG00000022094	ENSMUST00000022688	Slc39a14-002
ENSMUSG00000022094	ENSMUST00000152067	Slc39a14-003
ENSMUSG00000022094	ENSMUST00000127000	Slc39a14-004
ENSMUSG00000022094	ENSMUST00000152442	Slc39a14-005
ENSMUSG00000022094	ENSMUST00000151011	Slc39a14-006
ENSMUSG00000022094	ENSMUST00000139284	Slc39a14-007
ENSMUSG00000022094	ENSMUST00000143153	Slc39a14-008
ENSMUSG00000022094	ENSMUST00000146453	Slc39a14-009
ENSMUSG00000022094	ENSMUST00000152202	Slc39a14-010
ENSMUSG00000022094	ENSMUST00000142598	Slc39a14-011
ENSMUSG00000022094	ENSMUST00000145040	Slc39a14-012
ENSMUSG00000022094	ENSMUST00000155825	Slc39a14-013
ENSMUSG00000053897	ENSMUST00000081978	Slc39a8-001
ENSMUSG00000053897	ENSMUST00000139953	Slc39a8-002
ENSMUSG00000053897	ENSMUST00000029810	Slc39a8-003
ENSMUSG00000053897	ENSMUST00000133810	Slc39a8-004
ENSMUSG00000053897	ENSMUST00000167390	Slc39a8-201
ENSMUSG00000053897	ENSMUST00000180196	Slc39a8-202
ENSMUSG00000036814	ENSMUST00000040960	Slc6a20a-001
ENSMUSG00000036814	ENSMUST00000171647	Slc6a20a-002
ENSMUSG00000036814	ENSMUST00000170591	Slc6a20a-003
ENSMUSG00000049323	ENSMUST00000102667	Smcr8-001
ENSMUSG00000049323	ENSMUST00000056907	Smcr8-201
ENSMUSG00000031662	ENSMUST00000034087	Snx20-201
ENSMUSG00000063632	ENSMUST00000079063	Sox11-001
ENSMUSG00000076431	ENSMUST00000067230	Sox4-001
ENSMUSG00000038156	ENSMUST00000046687	Spon1-001
ENSMUSG00000038156	ENSMUST00000084696	Spon1-002
ENSMUSG00000021427	ENSMUST00000021864	Ssr1-201
ENSMUSG00000062939	ENSMUST00000027277	Stat4-201
ENSMUSG00000062939	ENSMUST00000168302	Stat4-202
ENSMUSG00000015652	ENSMUST00000015796	Steap1-001
ENSMUSG00000015652	ENSMUST00000169542	Steap1-002
ENSMUSG00000030224	ENSMUST00000064910	Strap-001
ENSMUSG00000030224	ENSMUST00000154698	Strap-002
ENSMUSG00000030224	ENSMUST00000137235	Strap-003
ENSMUSG00000004626	ENSMUST00000160708	Stxbp2-001
ENSMUSG00000004626	ENSMUST00000004745	Stxbp2-002
ENSMUSG00000004626	ENSMUST00000162867	Stxbp2-003
ENSMUSG00000004626	ENSMUST00000159911	Stxbp2-004
ENSMUSG00000004626	ENSMUST00000159888	Stxbp2-005
ENSMUSG00000004626	ENSMUST00000162737	Stxbp2-006
ENSMUSG00000004626	ENSMUST00000163044	Stxbp2-007
ENSMUSG00000004626	ENSMUST00000161982	Stxbp2-008
ENSMUSG00000004626	ENSMUST00000162832	Stxbp2-009
ENSMUSG00000004626	ENSMUST00000162974	Stxbp2-010
ENSMUSG00000004626	ENSMUST00000160435	Stxbp2-011
ENSMUSG00000004626	ENSMUST00000159370	Stxbp2-012
ENSMUSG00000004626	ENSMUST00000159652	Stxbp2-013
ENSMUSG00000004626	ENSMUST00000162047	Stxbp2-014
ENSMUSG00000004626	ENSMUST00000161629	Stxbp2-015
ENSMUSG00000078938	ENSMUST00000109314	Syce3-201
ENSMUSG00000078938	ENSMUST00000167959	Syce3-202
ENSMUSG00000036863	ENSMUST00000039517	Syde2-201
ENSMUSG00000009394	ENSMUST00000009538	Syn2-201
ENSMUSG00000009394	ENSMUST00000169345	Syn2-202
ENSMUSG00000054150	ENSMUST00000067005	Syne3-201
ENSMUSG00000054150	ENSMUST00000095439	Syne3-202
ENSMUSG00000054150	ENSMUST00000109927	Syne3-203
ENSMUSG00000029925	ENSMUST00000003017	Tbxas1-001
ENSMUSG00000029925	ENSMUST00000161781	Tbxas1-002
ENSMUSG00000029925	ENSMUST00000162521	Tbxas1-003
ENSMUSG00000029925	ENSMUST00000159226	Tbxas1-004
ENSMUSG00000029925	ENSMUST00000161360	Tbxas1-005
ENSMUSG00000029925	ENSMUST00000160963	Tbxas1-006
ENSMUSG00000029925	ENSMUST00000162656	Tbxas1-007
ENSMUSG00000079707	ENSMUST00000040746	Tcte3-201
ENSMUSG00000079707	ENSMUST00000097398	Tcte3-202
ENSMUSG00000028523	ENSMUST00000030248	Tctex1d1-001
ENSMUSG00000028523	ENSMUST00000140654	Tctex1d1-002
ENSMUSG00000028523	ENSMUST00000139883	Tctex1d1-003
ENSMUSG00000028523	ENSMUST00000125417	Tctex1d1-004
ENSMUSG00000028523	ENSMUST00000116317	Tctex1d1-201
ENSMUSG00000028523	ENSMUST00000169211	Tctex1d1-202
ENSMUSG00000000134	ENSMUST00000115678	Tfe3-001
ENSMUSG00000000134	ENSMUST00000115677	Tfe3-002
ENSMUSG00000000134	ENSMUST00000077680	Tfe3-003
ENSMUSG00000000134	ENSMUST00000079542	Tfe3-004
ENSMUSG00000000134	ENSMUST00000115679	Tfe3-005
ENSMUSG00000000134	ENSMUST00000137467	Tfe3-006
ENSMUSG00000000134	ENSMUST00000143680	Tfe3-007
ENSMUSG00000000134	ENSMUST00000101695	Tfe3-008
ENSMUSG00000000134	ENSMUST00000126694	Tfe3-009
ENSMUSG00000000134	ENSMUST00000115680	Tfe3-010
ENSMUSG00000000134	ENSMUST00000144715	Tfe3-011
ENSMUSG00000000134	ENSMUST00000132209	Tfe3-012
ENSMUSG00000000134	ENSMUST00000144900	Tfe3-013
ENSMUSG00000000134	ENSMUST00000133456	Tfe3-014
ENSMUSG00000070939	ENSMUST00000095014	Tgfbrap1-201
ENSMUSG00000023885	ENSMUST00000170872	Thbs2-201
ENSMUSG00000043962	ENSMUST00000080919	Thrap3-001
ENSMUSG00000043962	ENSMUST00000140390	Thrap3-002
ENSMUSG00000043962	ENSMUST00000151728	Thrap3-003
ENSMUSG00000043962	ENSMUST00000106142	Thrap3-004
ENSMUSG00000043962	ENSMUST00000142125	Thrap3-005
ENSMUSG00000043962	ENSMUST00000130334	Thrap3-006
ENSMUSG00000043962	ENSMUST00000136157	Thrap3-007
ENSMUSG00000043962	ENSMUST00000124327	Thrap3-008
ENSMUSG00000043962	ENSMUST00000130477	Thrap3-009
ENSMUSG00000043962	ENSMUST00000123008	Thrap3-010
ENSMUSG00000043962	ENSMUST00000154702	Thrap3-011
ENSMUSG00000043962	ENSMUST00000168568	Thrap3-012
ENSMUSG00000043962	ENSMUST00000106141	Thrap3-013
ENSMUSG00000043962	ENSMUST00000163176	Thrap3-014
ENSMUSG00000043962	ENSMUST00000163459	Thrap3-015
ENSMUSG00000043962	ENSMUST00000169855	Thrap3-016
ENSMUSG00000043962	ENSMUST00000163306	Thrap3-017
ENSMUSG00000043962	ENSMUST00000169403	Thrap3-018
ENSMUSG00000042581	ENSMUST00000073527	Thsd7b-001
ENSMUSG00000042581	ENSMUST00000040311	Thsd7b-002
ENSMUSG00000042581	ENSMUST00000148051	Thsd7b-003
ENSMUSG00000042581	ENSMUST00000152305	Thsd7b-004
ENSMUSG00000042581	ENSMUST00000151700	Thsd7b-005
ENSMUSG00000042581	ENSMUST00000143130	Thsd7b-006
ENSMUSG00000042581	ENSMUST00000140629	Thsd7b-007
ENSMUSG00000042581	ENSMUST00000140834	Thsd7b-008
ENSMUSG00000020044	ENSMUST00000020234	Timp3-001
ENSMUSG00000020044	ENSMUST00000151134	Timp3-002
ENSMUSG00000020044	ENSMUST00000136045	Timp3-003
ENSMUSG00000020044	ENSMUST00000132307	Timp3-004
ENSMUSG00000032041	ENSMUST00000175765	Tirap-001
ENSMUSG00000032041	ENSMUST00000177129	Tirap-002
ENSMUSG00000032041	ENSMUST00000176685	Tirap-003
ENSMUSG00000032041	ENSMUST00000176531	Tirap-004
ENSMUSG00000032041	ENSMUST00000176021	Tirap-005
ENSMUSG00000032041	ENSMUST00000177052	Tirap-006
ENSMUSG00000032041	ENSMUST00000176611	Tirap-007
ENSMUSG00000032280	ENSMUST00000162973	Tle3-001
ENSMUSG00000032280	ENSMUST00000034820	Tle3-002
ENSMUSG00000032280	ENSMUST00000160882	Tle3-003
ENSMUSG00000032280	ENSMUST00000160724	Tle3-004
ENSMUSG00000032280	ENSMUST00000162583	Tle3-005
ENSMUSG00000032280	ENSMUST00000161207	Tle3-006
ENSMUSG00000032280	ENSMUST00000159050	Tle3-007
ENSMUSG00000032280	ENSMUST00000159386	Tle3-008
ENSMUSG00000032280	ENSMUST00000162127	Tle3-009
ENSMUSG00000032280	ENSMUST00000159630	Tle3-010
ENSMUSG00000032280	ENSMUST00000161689	Tle3-011
ENSMUSG00000032280	ENSMUST00000159140	Tle3-012
ENSMUSG00000032280	ENSMUST00000161993	Tle3-014
ENSMUSG00000032280	ENSMUST00000160541	Tle3-015
ENSMUSG00000032280	ENSMUST00000161194	Tle3-016
ENSMUSG00000032280	ENSMUST00000162962	Tle3-017
ENSMUSG00000032280	ENSMUST00000162281	Tle3-018
ENSMUSG00000032280	ENSMUST00000178113	Tle3-201
ENSMUSG00000068327	ENSMUST00000089641	Tlx2-001
ENSMUSG00000068327	ENSMUST00000174674	Tlx2-002
ENSMUSG00000024799	ENSMUST00000025713	Tm7sf2-001
ENSMUSG00000024799	ENSMUST00000160028	Tm7sf2-002
ENSMUSG00000024799	ENSMUST00000162549	Tm7sf2-003
ENSMUSG00000024799	ENSMUST00000161528	Tm7sf2-004
ENSMUSG00000024799	ENSMUST00000160417	Tm7sf2-005
ENSMUSG00000024799	ENSMUST00000113543	Tm7sf2-006
ENSMUSG00000024799	ENSMUST00000159084	Tm7sf2-007
ENSMUSG00000024799	ENSMUST00000160354	Tm7sf2-008
ENSMUSG00000024799	ENSMUST00000162810	Tm7sf2-009
ENSMUSG00000024799	ENSMUST00000161718	Tm7sf2-010
ENSMUSG00000024799	ENSMUST00000159836	Tm7sf2-011
ENSMUSG00000024799	ENSMUST00000162721	Tm7sf2-012
ENSMUSG00000024799	ENSMUST00000161090	Tm7sf2-013
ENSMUSG00000024799	ENSMUST00000162575	Tm7sf2-014
ENSMUSG00000045980	ENSMUST00000100235	Tmem104-001
ENSMUSG00000045980	ENSMUST00000156230	Tmem104-002
ENSMUSG00000045980	ENSMUST00000135536	Tmem104-003
ENSMUSG00000045980	ENSMUST00000061450	Tmem104-004
ENSMUSG00000042757	ENSMUST00000049452	Tmem108-201
ENSMUSG00000034145	ENSMUST00000146292	Tmem63c-001
ENSMUSG00000034145	ENSMUST00000131878	Tmem63c-002
ENSMUSG00000034145	ENSMUST00000154801	Tmem63c-003
ENSMUSG00000034145	ENSMUST00000156162	Tmem63c-004
ENSMUSG00000034145	ENSMUST00000110187	Tmem63c-201
ENSMUSG00000028364	ENSMUST00000030056	Tnc-001
ENSMUSG00000028364	ENSMUST00000107372	Tnc-002
ENSMUSG00000028364	ENSMUST00000107371	Tnc-003
ENSMUSG00000028364	ENSMUST00000107377	Tnc-201
ENSMUSG00000022015	ENSMUST00000022592	Tnfsf11-201
ENSMUSG00000033825	ENSMUST00000069616	Tpsb2-201
ENSMUSG00000005981	ENSMUST00000006137	Trap1-001
ENSMUSG00000005981	ENSMUST00000138594	Trap1-002
ENSMUSG00000005981	ENSMUST00000150354	Trap1-003
ENSMUSG00000005981	ENSMUST00000137945	Trap1-004
ENSMUSG00000051257	ENSMUST00000054534	Trap1a-001
ENSMUSG00000049299	ENSMUST00000102601	Trappc1-001
ENSMUSG00000049299	ENSMUST00000102602	Trappc1-002
ENSMUSG00000049299	ENSMUST00000060956	Trappc1-003
ENSMUSG00000049299	ENSMUST00000108662	Trappc1-004
ENSMUSG00000049299	ENSMUST00000140555	Trappc1-005
ENSMUSG00000000374	ENSMUST00000000384	Trappc10-201
ENSMUSG00000038102	ENSMUST00000039061	Trappc11-001
ENSMUSG00000038102	ENSMUST00000125065	Trappc11-002
ENSMUSG00000038102	ENSMUST00000123958	Trappc11-003
ENSMUSG00000038102	ENSMUST00000120987	Trappc11-004
ENSMUSG00000038102	ENSMUST00000131551	Trappc11-005
ENSMUSG00000020628	ENSMUST00000020954	Trappc12-201
ENSMUSG00000020628	ENSMUST00000168129	Trappc12-202
ENSMUSG00000020628	ENSMUST00000170994	Trappc12-203
ENSMUSG00000021711	ENSMUST00000144060	Trappc13-001
ENSMUSG00000021711	ENSMUST00000141557	Trappc13-002
ENSMUSG00000021711	ENSMUST00000022224	Trappc13-003
ENSMUSG00000021711	ENSMUST00000133280	Trappc13-004
ENSMUSG00000021711	ENSMUST00000142745	Trappc13-005
ENSMUSG00000021711	ENSMUST00000179891	Trappc13-201
ENSMUSG00000078936	ENSMUST00000091264	Trappc13-202
ENSMUSG00000079317	ENSMUST00000116495	Trappc2-001
ENSMUSG00000079317	ENSMUST00000112192	Trappc2-002
ENSMUSG00000079317	ENSMUST00000112194	Trappc2-003
ENSMUSG00000079317	ENSMUST00000154573	Trappc2-004
ENSMUSG00000015013	ENSMUST00000015157	Trappc2l-201
ENSMUSG00000028847	ENSMUST00000030660	Trappc3-001
ENSMUSG00000028847	ENSMUST00000126786	Trappc3-002
ENSMUSG00000071340	ENSMUST00000095758	Trappc3l-201
ENSMUSG00000032112	ENSMUST00000034623	Trappc4-201
ENSMUSG00000040236	ENSMUST00000044857	Trappc5-001
ENSMUSG00000002043	ENSMUST00000002112	Trappc6a-001
ENSMUSG00000002043	ENSMUST00000147114	Trappc6a-002
ENSMUSG00000002043	ENSMUST00000108455	Trappc6a-003
ENSMUSG00000002043	ENSMUST00000136873	Trappc6a-004
ENSMUSG00000002043	ENSMUST00000129808	Trappc6a-005
ENSMUSG00000002043	ENSMUST00000135972	Trappc6a-006
ENSMUSG00000020993	ENSMUST00000021380	Trappc6b-201
ENSMUSG00000033382	ENSMUST00000025177	Trappc8-201
ENSMUSG00000033382	ENSMUST00000097658	Trappc8-202
ENSMUSG00000047921	ENSMUST00000023276	Trappc9-201
ENSMUSG00000047921	ENSMUST00000089770	Trappc9-202
ENSMUSG00000047921	ENSMUST00000168191	Trappc9-203
ENSMUSG00000047921	ENSMUST00000170633	Trappc9-204
ENSMUSG00000096653	ENSMUST00000103616	Trav15d-1-dv6d-1-001
ENSMUSG00000023992	ENSMUST00000024791	Trem2-001
ENSMUSG00000023992	ENSMUST00000113237	Trem2-002
ENSMUSG00000023992	ENSMUST00000132340	Trem2-003
ENSMUSG00000023992	ENSMUST00000148545	Trem2-004
ENSMUSG00000021569	ENSMUST00000022053	Trip13-201
ENSMUSG00000009292	ENSMUST00000105401	Trpm2-001
ENSMUSG00000009292	ENSMUST00000105400	Trpm2-002
ENSMUSG00000009292	ENSMUST00000105399	Trpm2-003
ENSMUSG00000009292	ENSMUST00000153842	Trpm2-004
ENSMUSG00000009292	ENSMUST00000140471	Trpm2-005
ENSMUSG00000009292	ENSMUST00000138238	Trpm2-006
ENSMUSG00000009292	ENSMUST00000126206	Trpm2-007
ENSMUSG00000009292	ENSMUST00000154996	Trpm2-008
ENSMUSG00000045482	ENSMUST00000100467	Trrap-001
ENSMUSG00000045482	ENSMUST00000136379	Trrap-002
ENSMUSG00000045482	ENSMUST00000132347	Trrap-003
ENSMUSG00000045482	ENSMUST00000132925	Trrap-004
ENSMUSG00000045482	ENSMUST00000094120	Trrap-005
ENSMUSG00000045482	ENSMUST00000038980	Trrap-006
ENSMUSG00000045482	ENSMUST00000128550	Trrap-007
ENSMUSG00000045482	ENSMUST00000143357	Trrap-008
ENSMUSG00000045482	ENSMUST00000124909	Trrap-009
ENSMUSG00000045482	ENSMUST00000138589	Trrap-010
ENSMUSG00000025875	ENSMUST00000026993	Tspan17-001
ENSMUSG00000025875	ENSMUST00000131692	Tspan17-002
ENSMUSG00000025875	ENSMUST00000145574	Tspan17-003
ENSMUSG00000025875	ENSMUST00000139574	Tspan17-004
ENSMUSG00000025875	ENSMUST00000130568	Tspan17-005
ENSMUSG00000025875	ENSMUST00000163915	Tspan17-006
ENSMUSG00000025875	ENSMUST00000163796	Tspan17-007
ENSMUSG00000025875	ENSMUST00000171859	Tspan17-008
ENSMUSG00000025875	ENSMUST00000099503	Tspan17-009
ENSMUSG00000038335	ENSMUST00000045807	Tsr1-001
ENSMUSG00000038335	ENSMUST00000130910	Tsr1-002
ENSMUSG00000038335	ENSMUST00000155785	Tsr1-003
ENSMUSG00000038335	ENSMUST00000155702	Tsr1-004
ENSMUSG00000038335	ENSMUST00000153316	Tsr1-005
ENSMUSG00000038335	ENSMUST00000128230	Tsr1-006
ENSMUSG00000038335	ENSMUST00000144019	Tsr1-007
ENSMUSG00000007944	ENSMUST00000008088	Ttc9b-001
ENSMUSG00000027011	ENSMUST00000028398	Ube2e3-001
ENSMUSG00000027011	ENSMUST00000153614	Ube2e3-002
ENSMUSG00000027011	ENSMUST00000138864	Ube2e3-003
ENSMUSG00000027011	ENSMUST00000130914	Ube2e3-004
ENSMUSG00000027011	ENSMUST00000153266	Ube2e3-005
ENSMUSG00000027011	ENSMUST00000124120	Ube2e3-006
ENSMUSG00000027011	ENSMUST00000121433	Ube2e3-007
ENSMUSG00000025326	ENSMUST00000107537	Ube3a-201
ENSMUSG00000029577	ENSMUST00000074002	Ube3b-001
ENSMUSG00000029577	ENSMUST00000130169	Ube3b-002
ENSMUSG00000029577	ENSMUST00000151809	Ube3b-003
ENSMUSG00000029577	ENSMUST00000150630	Ube3b-004
ENSMUSG00000039000	ENSMUST00000049453	Ube3c-201
ENSMUSG00000062151	ENSMUST00000184666	Unc13c-001
ENSMUSG00000062151	ENSMUST00000075245	Unc13c-201
ENSMUSG00000034116	ENSMUST00000005889	Vav1-001
ENSMUSG00000034116	ENSMUST00000112870	Vav1-002
ENSMUSG00000034116	ENSMUST00000008847	Vav1-003
ENSMUSG00000034116	ENSMUST00000169220	Vav1-004
ENSMUSG00000034116	ENSMUST00000174878	Vav1-005
ENSMUSG00000037428	ENSMUST00000041543	Vgf-201
ENSMUSG00000054459	ENSMUST00000072299	Vsnl1-201
ENSMUSG00000039375	ENSMUST00000144711	Wdr17-001
ENSMUSG00000039375	ENSMUST00000150488	Wdr17-002
ENSMUSG00000039375	ENSMUST00000127511	Wdr17-003
ENSMUSG00000039375	ENSMUST00000129132	Wdr17-004
ENSMUSG00000039375	ENSMUST00000128850	Wdr17-005
ENSMUSG00000039375	ENSMUST00000148806	Wdr17-006
ENSMUSG00000039375	ENSMUST00000126316	Wdr17-007
ENSMUSG00000039375	ENSMUST00000148408	Wdr17-008
ENSMUSG00000039375	ENSMUST00000144482	Wdr17-009
ENSMUSG00000039375	ENSMUST00000153074	Wdr17-010
ENSMUSG00000039375	ENSMUST00000175915	Wdr17-011
ENSMUSG00000039375	ENSMUST00000176866	Wdr17-012
ENSMUSG00000039375	ENSMUST00000176180	Wdr17-013
ENSMUSG00000039375	ENSMUST00000093510	Wdr17-201
ENSMUSG00000041346	ENSMUST00000048139	Wrap53-001
ENSMUSG00000041346	ENSMUST00000155894	Wrap53-002
ENSMUSG00000041346	ENSMUST00000132548	Wrap53-003
ENSMUSG00000029029	ENSMUST00000030895	Wrap73-001
ENSMUSG00000029029	ENSMUST00000142665	Wrap73-002
ENSMUSG00000029029	ENSMUST00000146734	Wrap73-003
ENSMUSG00000029029	ENSMUST00000132562	Wrap73-004
ENSMUSG00000037492	ENSMUST00000042352	Zmat4-001
ENSMUSG00000037492	ENSMUST00000123412	Zmat4-002
ENSMUSG00000037492	ENSMUST00000131410	Zmat4-003
ENSMUSG00000037492	ENSMUST00000135747	Zmat4-004
ENSMUSG00000037492	ENSMUST00000146774	Zmat4-005
ENSMUSG00000044068	ENSMUST00000049506	Zrsr1-001
