# Supplementary material for: Identification of potential therapeutic targets in a model of neuropathic pain
Source: Front Genet. 2014 May 23;5:131. doi: 10.3389/fgene.2014.00131 (PMC4033210; doi:10.3389/fgene.2014.00131)
Supplement: Supplementary file 1 [file DataSheet1.ZIP › 86373_Lerch_Table_7.XLSX]

## Sheet: DRG mouse homologues
Supplementary Table 7. Mouse genes and transripts identified in the DRG. Ensemble Gene IDs may appear more than one time because genes may produce more than one transcript.
Ensemble Gene ID	Ensemble Transcript ID	Transcript Name
ENSMUSG00000078570	ENSMUST00000106190	1110065P20Rik-001
ENSMUSG00000078570	ENSMUST00000125776	1110065P20Rik-002
ENSMUSG00000078570	ENSMUST00000137769	1110065P20Rik-003
ENSMUSG00000078570	ENSMUST00000185036	1110065P20Rik-004
ENSMUSG00000078570	ENSMUST00000184704	1110065P20Rik-005
ENSMUSG00000078570	ENSMUST00000163946	1110065P20Rik-201
ENSMUSG00000040163	ENSMUST00000036592	1700034J05Rik-001
ENSMUSG00000040163	ENSMUST00000111622	1700034J05Rik-002
ENSMUSG00000054951	ENSMUST00000068258	9130008F23Rik-201
ENSMUSG00000028593	ENSMUST00000030328	9430007A20Rik-001
ENSMUSG00000024256	ENSMUST00000064775	Adcyap1-201
ENSMUSG00000029778	ENSMUST00000070736	Adcyap1r1-001
ENSMUSG00000029778	ENSMUST00000070756	Adcyap1r1-002
ENSMUSG00000029778	ENSMUST00000167484	Adcyap1r1-003
ENSMUSG00000029778	ENSMUST00000172084	Adcyap1r1-004
ENSMUSG00000029778	ENSMUST00000167234	Adcyap1r1-005
ENSMUSG00000029778	ENSMUST00000165857	Adcyap1r1-006
ENSMUSG00000029778	ENSMUST00000166962	Adcyap1r1-007
ENSMUSG00000029778	ENSMUST00000165786	Adcyap1r1-008
ENSMUSG00000026491	ENSMUST00000027768	Ahctf1-001
ENSMUSG00000026491	ENSMUST00000140489	Ahctf1-002
ENSMUSG00000026491	ENSMUST00000145968	Ahctf1-003
ENSMUSG00000026491	ENSMUST00000147137	Ahctf1-004
ENSMUSG00000026491	ENSMUST00000127250	Ahctf1-005
ENSMUSG00000026491	ENSMUST00000125816	Ahctf1-007
ENSMUSG00000026491	ENSMUST00000151734	Ahctf1-008
ENSMUSG00000000049	ENSMUST00000000049	Apoh-001
ENSMUSG00000000049	ENSMUST00000133383	Apoh-002
ENSMUSG00000000049	ENSMUST00000146050	Apoh-003
ENSMUSG00000000049	ENSMUST00000152958	Apoh-004
ENSMUSG00000037447	ENSMUST00000137906	Arid5a-001
ENSMUSG00000037447	ENSMUST00000115032	Arid5a-002
ENSMUSG00000037447	ENSMUST00000097778	Arid5a-003
ENSMUSG00000037447	ENSMUST00000115031	Arid5a-004
ENSMUSG00000037447	ENSMUST00000116629	Arid5a-005
ENSMUSG00000037447	ENSMUST00000124280	Arid5a-006
ENSMUSG00000037447	ENSMUST00000126413	Arid5a-007
ENSMUSG00000037447	ENSMUST00000145179	Arid5a-008
ENSMUSG00000037447	ENSMUST00000150747	Arid5a-009
ENSMUSG00000037447	ENSMUST00000142319	Arid5a-010
ENSMUSG00000037447	ENSMUST00000115029	Arid5a-011
ENSMUSG00000037447	ENSMUST00000140218	Arid5a-012
ENSMUSG00000037447	ENSMUST00000147123	Arid5a-013
ENSMUSG00000037447	ENSMUST00000141121	Arid5a-014
ENSMUSG00000023027	ENSMUST00000023769	Atf1-001
ENSMUSG00000023027	ENSMUST00000169408	Atf1-002
ENSMUSG00000023027	ENSMUST00000168103	Atf1-003
ENSMUSG00000023027	ENSMUST00000165804	Atf1-004
ENSMUSG00000023027	ENSMUST00000172154	Atf1-005
ENSMUSG00000023027	ENSMUST00000163855	Atf1-006
ENSMUSG00000023027	ENSMUST00000166809	Atf1-007
ENSMUSG00000023027	ENSMUST00000171869	Atf1-008
ENSMUSG00000023027	ENSMUST00000166435	Atf1-009
ENSMUSG00000040118	ENSMUST00000039370	Cacna2d1-201
ENSMUSG00000040118	ENSMUST00000078272	Cacna2d1-202
ENSMUSG00000040118	ENSMUST00000101581	Cacna2d1-203
ENSMUSG00000040118	ENSMUST00000115281	Cacna2d1-204
ENSMUSG00000040118	ENSMUST00000167946	Cacna2d1-205
ENSMUSG00000040118	ENSMUST00000180204	Cacna2d1-206
ENSMUSG00000032532	ENSMUST00000035120	Cck-201
ENSMUSG00000029193	ENSMUST00000031093	Cckar-201
ENSMUSG00000030898	ENSMUST00000033189	Cckbr-001
ENSMUSG00000030898	ENSMUST00000181339	Cckbr-002
ENSMUSG00000064039	ENSMUST00000071404	Ccr1l1-201
ENSMUSG00000024610	ENSMUST00000050487	Cd74-201
ENSMUSG00000024610	ENSMUST00000097563	Cd74-202
ENSMUSG00000024610	ENSMUST00000167610	Cd74-203
ENSMUSG00000027107	ENSMUST00000028515	Chrna1-001
ENSMUSG00000066279	ENSMUST00000084830	Chrna10-201
ENSMUSG00000019214	ENSMUST00000048054	Chtf18-001
ENSMUSG00000019214	ENSMUST00000170575	Chtf18-002
ENSMUSG00000019214	ENSMUST00000168914	Chtf18-003
ENSMUSG00000019214	ENSMUST00000170070	Chtf18-004
ENSMUSG00000019214	ENSMUST00000168060	Chtf18-005
ENSMUSG00000019214	ENSMUST00000169767	Chtf18-006
ENSMUSG00000019214	ENSMUST00000167940	Chtf18-007
ENSMUSG00000047501	ENSMUST00000051401	Cldn4-201
ENSMUSG00000032515	ENSMUST00000035101	Csrnp1-201
ENSMUSG00000027498	ENSMUST00000116375	Cstf1-001
ENSMUSG00000027498	ENSMUST00000151511	Cstf1-002
ENSMUSG00000042340	ENSMUST00000047393	Ctf1-201
ENSMUSG00000028713	ENSMUST00000102707	Cyp4b1-001
ENSMUSG00000028713	ENSMUST00000135569	Cyp4b1-002
ENSMUSG00000028713	ENSMUST00000145841	Cyp4b1-003
ENSMUSG00000028713	ENSMUST00000143237	Cyp4b1-004
ENSMUSG00000068373	ENSMUST00000136156	D430041D05Rik-001
ENSMUSG00000068373	ENSMUST00000141159	D430041D05Rik-002
ENSMUSG00000068373	ENSMUST00000156278	D430041D05Rik-003
ENSMUSG00000068373	ENSMUST00000149165	D430041D05Rik-004
ENSMUSG00000068373	ENSMUST00000155458	D430041D05Rik-005
ENSMUSG00000068373	ENSMUST00000139015	D430041D05Rik-006
ENSMUSG00000068373	ENSMUST00000149466	D430041D05Rik-007
ENSMUSG00000068373	ENSMUST00000089726	D430041D05Rik-201
ENSMUSG00000042508	ENSMUST00000071921	Dmtf1-001
ENSMUSG00000042508	ENSMUST00000095017	Dmtf1-002
ENSMUSG00000042508	ENSMUST00000185193	Dmtf1-003
ENSMUSG00000042508	ENSMUST00000184903	Dmtf1-004
ENSMUSG00000042508	ENSMUST00000184947	Dmtf1-005
ENSMUSG00000042508	ENSMUST00000183792	Dmtf1-006
ENSMUSG00000042508	ENSMUST00000184159	Dmtf1-008
ENSMUSG00000042508	ENSMUST00000183973	Dmtf1-009
ENSMUSG00000042508	ENSMUST00000183448	Dmtf1-010
ENSMUSG00000042508	ENSMUST00000184120	Dmtf1-011
ENSMUSG00000042508	ENSMUST00000184888	Dmtf1-012
ENSMUSG00000042508	ENSMUST00000184620	Dmtf1-013
ENSMUSG00000042508	ENSMUST00000183525	Dmtf1-014
ENSMUSG00000042508	ENSMUST00000184401	Dmtf1-015
ENSMUSG00000042508	ENSMUST00000185100	Dmtf1-016
ENSMUSG00000042508	ENSMUST00000184372	Dmtf1-017
ENSMUSG00000042508	ENSMUST00000184370	Dmtf1-018
ENSMUSG00000042508	ENSMUST00000183347	Dmtf1-019
ENSMUSG00000052273	ENSMUST00000046993	Dnah3-201
ENSMUSG00000003051	ENSMUST00000003135	Elf3-201
ENSMUSG00000030172	ENSMUST00000183703	Erc1-001
ENSMUSG00000030172	ENSMUST00000184838	Erc1-002
ENSMUSG00000030172	ENSMUST00000185139	Erc1-003
ENSMUSG00000030172	ENSMUST00000183880	Erc1-004
ENSMUSG00000030172	ENSMUST00000079582	Erc1-005
ENSMUSG00000030172	ENSMUST00000183741	Erc1-006
ENSMUSG00000030172	ENSMUST00000183911	Erc1-007
ENSMUSG00000030172	ENSMUST00000185143	Erc1-008
ENSMUSG00000030172	ENSMUST00000184864	Erc1-009
ENSMUSG00000030172	ENSMUST00000184320	Erc1-010
ENSMUSG00000030172	ENSMUST00000183872	Erc1-011
ENSMUSG00000030172	ENSMUST00000032279	Erc1-201
ENSMUSG00000024360	ENSMUST00000025218	Etf1-001
ENSMUSG00000024360	ENSMUST00000180351	Etf1-002
ENSMUSG00000054422	ENSMUST00000067492	Fabp1-001
ENSMUSG00000027530	ENSMUST00000117917	Fabp12-001
ENSMUSG00000027530	ENSMUST00000029043	Fabp12-002
ENSMUSG00000027530	ENSMUST00000119761	Fabp12-003
ENSMUSG00000027530	ENSMUST00000172126	Fabp12-201
ENSMUSG00000027528	ENSMUST00000029038	Fabp9-201
ENSMUSG00000031603	ENSMUST00000034014	Fgf20-001
ENSMUSG00000031603	ENSMUST00000118639	Fgf20-002
ENSMUSG00000037225	ENSMUST00000138563	Fgf2-001
ENSMUSG00000037225	ENSMUST00000150021	Fgf2-002
ENSMUSG00000037225	ENSMUST00000145228	Fgf2-003
ENSMUSG00000037225	ENSMUST00000108120	Fgf2-004
ENSMUSG00000037225	ENSMUST00000091203	Fgf2-005
ENSMUSG00000037225	ENSMUST00000138710	Fgf2-006
ENSMUSG00000037225	ENSMUST00000038885	Fgf2-007
ENSMUSG00000030827	ENSMUST00000033099	Fgf21-201
ENSMUSG00000020327	ENSMUST00000020577	Fgf22-201
ENSMUSG00000000182	ENSMUST00000000186	Fgf23-201
ENSMUSG00000014778	ENSMUST00000014922	Fhod1-001
ENSMUSG00000014778	ENSMUST00000132777	Fhod1-002
ENSMUSG00000014778	ENSMUST00000136439	Fhod1-003
ENSMUSG00000014778	ENSMUST00000134837	Fhod1-004
ENSMUSG00000051379	ENSMUST00000110057	Flrt3-001
ENSMUSG00000051379	ENSMUST00000056760	Flrt3-002
ENSMUSG00000051379	ENSMUST00000172544	Flrt3-003
ENSMUSG00000079021	ENSMUST00000099301	Flrt3-201
ENSMUSG00000036390	ENSMUST00000043098	Gadd45a-001
ENSMUSG00000036390	ENSMUST00000155041	Gadd45a-002
ENSMUSG00000036390	ENSMUST00000126194	Gadd45a-003
ENSMUSG00000036390	ENSMUST00000151958	Gadd45a-004
ENSMUSG00000036390	ENSMUST00000128617	Gadd45a-005
ENSMUSG00000091142	ENSMUST00000172117	Gm17175-001
ENSMUSG00000095128	ENSMUST00000177879	Gm5709-201
ENSMUSG00000022200	ENSMUST00000059680	Golph3-201
ENSMUSG00000046519	ENSMUST00000177390	Golph3l-001
ENSMUSG00000046519	ENSMUST00000176674	Golph3l-002
ENSMUSG00000046519	ENSMUST00000177389	Golph3l-003
ENSMUSG00000046519	ENSMUST00000176755	Golph3l-004
ENSMUSG00000046519	ENSMUST00000176541	Golph3l-005
ENSMUSG00000046519	ENSMUST00000177399	Golph3l-006
ENSMUSG00000046519	ENSMUST00000060323	Golph3l-201
ENSMUSG00000046519	ENSMUST00000098861	Golph3l-202
ENSMUSG00000073421	ENSMUST00000040828	H2-Ab1-001
ENSMUSG00000073421	ENSMUST00000174875	H2-Ab1-002
ENSMUSG00000073421	ENSMUST00000173103	H2-Ab1-003
ENSMUSG00000036322	ENSMUST00000134042	H2-Ea-ps-001
ENSMUSG00000036322	ENSMUST00000040306	H2-Ea-ps-201
ENSMUSG00000060586	ENSMUST00000074557	H2-Eb1-001
ENSMUSG00000050440	ENSMUST00000062620	Hamp-201
ENSMUSG00000056978	ENSMUST00000074671	Hamp2-201
ENSMUSG00000046607	ENSMUST00000054836	Hrk-001
ENSMUSG00000046607	ENSMUST00000184679	Hrk-003
ENSMUSG00000027871	ENSMUST00000029465	Hsd3b1-001
ENSMUSG00000027871	ENSMUST00000149768	Hsd3b1-002
ENSMUSG00000027871	ENSMUST00000107016	Hsd3b1-201
ENSMUSG00000038092	ENSMUST00000044094	Hsd3b5-201
ENSMUSG00000027869	ENSMUST00000029463	Hsd3b6-001
ENSMUSG00000027869	ENSMUST00000170847	Hsd3b6-201
ENSMUSG00000031551	ENSMUST00000033956	Ido1-001
ENSMUSG00000031551	ENSMUST00000110667	Ido1-002
ENSMUSG00000027399	ENSMUST00000028882	Il1a-001
ENSMUSG00000026073	ENSMUST00000027243	Il1r2-201
ENSMUSG00000026420	ENSMUST00000121040	Il24-001
ENSMUSG00000040612	ENSMUST00000111416	Ildr2-001
ENSMUSG00000082473	ENSMUST00000119302	Kif22-ps-001
ENSMUSG00000044485	ENSMUST00000007156	Klk1b11-001
ENSMUSG00000063133	ENSMUST00000078835	Klk1b1-201
ENSMUSG00000038968	ENSMUST00000005933	Klk1b16-001
ENSMUSG00000060177	ENSMUST00000077528	Klk1b22-001
ENSMUSG00000059042	ENSMUST00000081399	Klk1b9-001
ENSMUSG00000020224	ENSMUST00000020444	Llph-001
ENSMUSG00000020224	ENSMUST00000130198	Llph-002
ENSMUSG00000081459	ENSMUST00000121281	Llph-ps1-001
ENSMUSG00000083364	ENSMUST00000122000	Llph-ps2-001
ENSMUSG00000083364	ENSMUST00000165597	Llph-ps2-201
ENSMUSG00000036466	ENSMUST00000093829	Megf11-001
ENSMUSG00000036466	ENSMUST00000068967	Megf11-002
ENSMUSG00000036466	ENSMUST00000144383	Megf11-003
ENSMUSG00000036466	ENSMUST00000148449	Megf11-004
ENSMUSG00000036466	ENSMUST00000118485	Megf11-005
ENSMUSG00000036466	ENSMUST00000153934	Megf11-006
ENSMUSG00000036466	ENSMUST00000147388	Megf11-007
ENSMUSG00000036466	ENSMUST00000124881	Megf11-008
ENSMUSG00000036466	ENSMUST00000148963	Megf11-009
ENSMUSG00000036466	ENSMUST00000164113	Megf11-201
ENSMUSG00000026303	ENSMUST00000027528	Mlph-001
ENSMUSG00000026303	ENSMUST00000125149	Mlph-002
ENSMUSG00000026303	ENSMUST00000136220	Mlph-003
ENSMUSG00000049723	ENSMUST00000005950	Mmp12-001
ENSMUSG00000049723	ENSMUST00000127722	Mmp12-002
ENSMUSG00000049723	ENSMUST00000120655	Mmp12-003
ENSMUSG00000049723	ENSMUST00000065079	Mmp12-004
ENSMUSG00000049723	ENSMUST00000148005	Mmp12-005
ENSMUSG00000049723	ENSMUST00000150167	Mmp12-006
ENSMUSG00000049723	ENSMUST00000138220	Mmp12-007
ENSMUSG00000028226	ENSMUST00000029881	Mmp16-001
ENSMUSG00000028226	ENSMUST00000183662	Mmp16-002
ENSMUSG00000028226	ENSMUST00000133416	Mmp16-003
ENSMUSG00000028226	ENSMUST00000142434	Mmp16-004
ENSMUSG00000028226	ENSMUST00000149353	Mmp16-005
ENSMUSG00000028226	ENSMUST00000139418	Mmp16-006
ENSMUSG00000028890	ENSMUST00000106193	Mtf1-001
ENSMUSG00000028890	ENSMUST00000138807	Mtf1-002
ENSMUSG00000028890	ENSMUST00000147452	Mtf1-003
ENSMUSG00000028890	ENSMUST00000175875	Mtf1-004
ENSMUSG00000028890	ENSMUST00000030723	Mtf1-201
ENSMUSG00000062524	ENSMUST00000006792	Ncr1-001
ENSMUSG00000062524	ENSMUST00000126417	Ncr1-002
ENSMUSG00000041309	ENSMUST00000106095	Nkx6-2-001
ENSMUSG00000041309	ENSMUST00000097974	Nkx6-2-002
ENSMUSG00000032939	ENSMUST00000079961	Nup93-201
ENSMUSG00000032939	ENSMUST00000109547	Nup93-202
ENSMUSG00000075124	ENSMUST00000102619	Olfr1182-001
ENSMUSG00000075124	ENSMUST00000179450	Olfr1182-201
ENSMUSG00000049372	ENSMUST00000102618	Olfr1183-001
ENSMUSG00000051424	ENSMUST00000050038	Olfr1184-001
ENSMUSG00000082882	ENSMUST00000121619	Olfr1185-ps1-001
ENSMUSG00000057735	ENSMUST00000075025	Olfr1186-001
ENSMUSG00000082574	ENSMUST00000117787	Olfr1268-ps1-001
ENSMUSG00000057890	ENSMUST00000073543	Olfr1375-ps1-001
ENSMUSG00000054526	ENSMUST00000067670	Olfr1500-201
ENSMUSG00000071000	ENSMUST00000107860	Olfr155-001
ENSMUSG00000071000	ENSMUST00000095108	Olfr155-201
ENSMUSG00000059101	ENSMUST00000079234	Olfr157-001
ENSMUSG00000069816	ENSMUST00000121280	Olfr23-001
ENSMUSG00000046486	ENSMUST00000063030	Olfr231-201
ENSMUSG00000069816	ENSMUST00000092917	Olfr23-201
ENSMUSG00000060049	ENSMUST00000073507	Olfr235-001
ENSMUSG00000094200	ENSMUST00000095953	Olfr237-ps1-201
ENSMUSG00000093884	ENSMUST00000112165	Olfr239-201
ENSMUSG00000051593	ENSMUST00000107667	Olfr272-001
ENSMUSG00000051593	ENSMUST00000051600	Olfr272-201
ENSMUSG00000063780	ENSMUST00000075851	Olfr282-201
ENSMUSG00000060688	ENSMUST00000080165	Olfr292-001
ENSMUSG00000063394	ENSMUST00000081474	Olfr293-001
ENSMUSG00000059319	ENSMUST00000172965	Olfr295-001
ENSMUSG00000059319	ENSMUST00000078447	Olfr295-201
ENSMUSG00000061549	ENSMUST00000174362	Olfr301-001
ENSMUSG00000061549	ENSMUST00000073222	Olfr301-201
ENSMUSG00000069824	ENSMUST00000140414	Olfr377-ps1-001
ENSMUSG00000069824	ENSMUST00000134011	Olfr377-ps1-002
ENSMUSG00000069824	ENSMUST00000092925	Olfr377-ps1-201
ENSMUSG00000069818	ENSMUST00000120081	Olfr390-001
ENSMUSG00000069818	ENSMUST00000092919	Olfr390-201
ENSMUSG00000086011	ENSMUST00000143750	Olfr396-ps1-001
ENSMUSG00000086011	ENSMUST00000108466	Olfr396-ps1-201
ENSMUSG00000049528	ENSMUST00000060693	Olfr429-201
ENSMUSG00000091983	ENSMUST00000170504	Olfr457-201
ENSMUSG00000068574	ENSMUST00000090156	Olfr458-201
ENSMUSG00000059397	ENSMUST00000072152	Olfr54-001
ENSMUSG00000057997	ENSMUST00000080681	Olfr541-201
ENSMUSG00000044814	ENSMUST00000061482	Olfr543-201
ENSMUSG00000043925	ENSMUST00000051201	Olfr544-201
ENSMUSG00000044824	ENSMUST00000058750	Olfr545-201
ENSMUSG00000073979	ENSMUST00000098229	Olfr547-201
ENSMUSG00000073978	ENSMUST00000098228	Olfr548-ps1-201
ENSMUSG00000073977	ENSMUST00000098227	Olfr549-201
ENSMUSG00000073961	ENSMUST00000098212	Olfr582-201
ENSMUSG00000073959	ENSMUST00000098210	Olfr584-001
ENSMUSG00000081315	ENSMUST00000119741	Olfr621-ps1-001
ENSMUSG00000050085	ENSMUST00000058744	Olfr622-001
ENSMUSG00000045780	ENSMUST00000062144	Olfr624-001
ENSMUSG00000071084	ENSMUST00000049620	Olfr761-001
ENSMUSG00000062914	ENSMUST00000080313	Olfr777-201
ENSMUSG00000049573	ENSMUST00000063168	Olfr780-201
ENSMUSG00000063452	ENSMUST00000104903	Olfr800-201
ENSMUSG00000058084	ENSMUST00000076814	Olfr825-201
ENSMUSG00000064333	ENSMUST00000078289	Olfr926-201
ENSMUSG00000049561	ENSMUST00000060728	Olfr95-001
ENSMUSG00000094269	ENSMUST00000078531	Olfr951-201
ENSMUSG00000058856	ENSMUST00000073895	Olfr952-201
ENSMUSG00000094745	ENSMUST00000080329	Olfr954-201
ENSMUSG00000063176	ENSMUST00000073946	Olfr955-201
ENSMUSG00000095322	ENSMUST00000051653	Olfr957-201
ENSMUSG00000050853	ENSMUST00000062545	Olfr958-201
ENSMUSG00000059366	ENSMUST00000079178	Olfr959-201
ENSMUSG00000095839	ENSMUST00000069342	Olfr965-201
ENSMUSG00000024725	ENSMUST00000025631	Ostf1-001
ENSMUSG00000024725	ENSMUST00000156908	Ostf1-002
ENSMUSG00000024725	ENSMUST00000138860	Ostf1-003
ENSMUSG00000030417	ENSMUST00000118501	Pdcd5-001
ENSMUSG00000030417	ENSMUST00000130340	Pdcd5-002
ENSMUSG00000030417	ENSMUST00000120714	Pdcd5-003
ENSMUSG00000030417	ENSMUST00000127213	Pdcd5-004
ENSMUSG00000030417	ENSMUST00000130306	Pdcd5-005
ENSMUSG00000030417	ENSMUST00000126734	Pdcd5-006
ENSMUSG00000030417	ENSMUST00000151336	Pdcd5-007
ENSMUSG00000029491	ENSMUST00000031456	Pde6b-001
ENSMUSG00000029491	ENSMUST00000134865	Pde6b-002
ENSMUSG00000029491	ENSMUST00000130448	Pde6b-003
ENSMUSG00000058388	ENSMUST00000063717	Phtf1-001
ENSMUSG00000058388	ENSMUST00000117150	Phtf1-002
ENSMUSG00000058388	ENSMUST00000055425	Phtf1-003
ENSMUSG00000058388	ENSMUST00000145727	Phtf1-004
ENSMUSG00000058388	ENSMUST00000150090	Phtf1-005
ENSMUSG00000058388	ENSMUST00000130385	Phtf1-006
ENSMUSG00000058388	ENSMUST00000090685	Phtf1-007
ENSMUSG00000058388	ENSMUST00000150849	Phtf1-008
ENSMUSG00000058388	ENSMUST00000156262	Phtf1-009
ENSMUSG00000058388	ENSMUST00000123611	Phtf1-010
ENSMUSG00000026735	ENSMUST00000028068	Ptf1a-001
ENSMUSG00000085388	ENSMUST00000122978	Ptf1aos-001
ENSMUSG00000049892	ENSMUST00000062405	Rasd1-001
ENSMUSG00000073894	ENSMUST00000098135	Rbmxl2-001
ENSMUSG00000024317	ENSMUST00000052396	Rnf138-201
ENSMUSG00000024317	ENSMUST00000072847	Rnf138-202
ENSMUSG00000083695	ENSMUST00000059320	Rnf138rt1-001
ENSMUSG00000028081	ENSMUST00000029722	Rps3a1-001
ENSMUSG00000027304	ENSMUST00000028767	Rtf1-001
ENSMUSG00000027304	ENSMUST00000136321	Rtf1-002
ENSMUSG00000027304	ENSMUST00000149904	Rtf1-003
ENSMUSG00000027304	ENSMUST00000126984	Rtf1-004
ENSMUSG00000020592	ENSMUST00000020911	Sdc1-001
ENSMUSG00000020592	ENSMUST00000160348	Sdc1-003
ENSMUSG00000020592	ENSMUST00000161883	Sdc1-004
ENSMUSG00000020592	ENSMUST00000159821	Sdc1-005
ENSMUSG00000020592	ENSMUST00000171158	Sdc1-201
ENSMUSG00000019647	ENSMUST00000019791	Sema6a-001
ENSMUSG00000019647	ENSMUST00000076043	Sema6a-003
ENSMUSG00000019647	ENSMUST00000135790	Sema6a-004
ENSMUSG00000019647	ENSMUST00000141224	Sema6a-005
ENSMUSG00000019647	ENSMUST00000151382	Sema6a-006
ENSMUSG00000019647	ENSMUST00000156422	Sema6a-007
ENSMUSG00000019647	ENSMUST00000126684	Sema6a-008
ENSMUSG00000019647	ENSMUST00000144223	Sema6a-009
ENSMUSG00000019647	ENSMUST00000123228	Sema6a-010
ENSMUSG00000019647	ENSMUST00000115449	Sema6a-201
ENSMUSG00000021091	ENSMUST00000021506	Serpina3n-001
ENSMUSG00000063632	ENSMUST00000079063	Sox11-001
ENSMUSG00000050359	ENSMUST00000054599	Sprr1a-001
ENSMUSG00000062939	ENSMUST00000027277	Stat4-201
ENSMUSG00000062939	ENSMUST00000168302	Stat4-202
ENSMUSG00000095647	ENSMUST00000078532	Taar7a-001
ENSMUSG00000095171	ENSMUST00000092658	Taar7b-001
ENSMUSG00000069703	ENSMUST00000092656	Taar7e-001
ENSMUSG00000093811	ENSMUST00000071691	Taar7f-001
ENSMUSG00000022218	ENSMUST00000002389	Tgm1-201
ENSMUSG00000022218	ENSMUST00000168729	Tgm1-202
ENSMUSG00000022218	ENSMUST00000178034	Tgm1-203
ENSMUSG00000068327	ENSMUST00000089641	Tlx2-001
ENSMUSG00000068327	ENSMUST00000174674	Tlx2-002
ENSMUSG00000016942	ENSMUST00000017086	Tmprss6-201
ENSMUSG00000027692	ENSMUST00000159236	Tnik-001
ENSMUSG00000027692	ENSMUST00000161234	Tnik-002
ENSMUSG00000027692	ENSMUST00000160934	Tnik-003
ENSMUSG00000027692	ENSMUST00000161423	Tnik-004
ENSMUSG00000027692	ENSMUST00000161214	Tnik-005
ENSMUSG00000027692	ENSMUST00000159733	Tnik-006
ENSMUSG00000027692	ENSMUST00000160307	Tnik-007
ENSMUSG00000027692	ENSMUST00000160518	Tnik-008
ENSMUSG00000027692	ENSMUST00000162485	Tnik-009
ENSMUSG00000027692	ENSMUST00000159680	Tnik-010
ENSMUSG00000027692	ENSMUST00000159308	Tnik-011
ENSMUSG00000027692	ENSMUST00000162777	Tnik-013
ENSMUSG00000027692	ENSMUST00000161964	Tnik-014
ENSMUSG00000027692	ENSMUST00000162225	Tnik-015
ENSMUSG00000027692	ENSMUST00000162037	Tnik-016
ENSMUSG00000050747	ENSMUST00000025329	Trim15-001
ENSMUSG00000050747	ENSMUST00000174195	Trim15-002
ENSMUSG00000050747	ENSMUST00000173639	Trim15-003
ENSMUSG00000024379	ENSMUST00000025237	Tslp-201
ENSMUSG00000026803	ENSMUST00000100237	Ttf1-001
ENSMUSG00000026803	ENSMUST00000122866	Ttf1-002
ENSMUSG00000026803	ENSMUST00000130506	Ttf1-003
ENSMUSG00000026803	ENSMUST00000142786	Ttf1-004
ENSMUSG00000034456	ENSMUST00000046128	Uroc1-001
ENSMUSG00000034456	ENSMUST00000164761	Uroc1-002
ENSMUSG00000047751	ENSMUST00000168457	Utf1-001
ENSMUSG00000019772	ENSMUST00000019906	Vip-201
ENSMUSG00000021038	ENSMUST00000021426	Vipas39-201
ENSMUSG00000021038	ENSMUST00000072744	Vipas39-202
ENSMUSG00000021038	ENSMUST00000179379	Vipas39-203
ENSMUSG00000032528	ENSMUST00000035115	Vipr1-001
ENSMUSG00000032528	ENSMUST00000139189	Vipr1-002
ENSMUSG00000032528	ENSMUST00000129394	Vipr1-003
ENSMUSG00000032528	ENSMUST00000149959	Vipr1-004
ENSMUSG00000011171	ENSMUST00000011315	Vipr2-001
ENSMUSG00000011171	ENSMUST00000175785	Vipr2-002
ENSMUSG00000011171	ENSMUST00000176078	Vipr2-003
ENSMUSG00000011171	ENSMUST00000177199	Vipr2-004
ENSMUSG00000011171	ENSMUST00000100988	Vipr2-005
ENSMUSG00000011171	ENSMUST00000176433	Vipr2-006
