# Supplementary material for: Identification of potential therapeutic targets in a model of neuropathic pain
Source: Front Genet. 2014 May 23;5:131. doi: 10.3389/fgene.2014.00131 (PMC4033210; doi:10.3389/fgene.2014.00131)
Supplement: Supplementary file 1 [file DataSheet1.ZIP › 86373_Lerch_Table_8.XLSX]

## Sheet: Sheet1
Supplementary Table 8. Query for lncRNAs in Figure 2 network genes
http://www.lncipedia.org/db/search
Symbol	ncRNA database	conserved in other species?	lncipediageneID
APOH	yes	no
FABP1	yes	yes	lnc-FABP1-1
CHRNA1	yes	yes	lnc-CHN1-1
HLA-DRA	yes	no
HLA-DRB1	yes	yes	lnc-HLA-DRB1-3
IL1R2	yes	no
SEMA6A	yes	no
FGF2	yes	yes	lnc-FGF20-2
HSD3B2	yes	yes	lnc-HSD3B2-2
PDE6B	yes	no
ADCYAP1	yes	yes	lnc-ADCYAP1-2
C12orf71	yes	yes	lnc-C12orf71-2
C6orf141	yes	no
CCK	yes	no
ERC1	yes	yes	lnc-ERC1-1
FLRT3	yes	no
GADD45A	yes	yes	lnc-GADD45A-1
HLA-DQB1	yes	yes	lnc-HLA-DQA1-5
ILDR2	yes	yes	lnc-ILDR2-1
MEGF11	yes	yes	lnc-MEGF11-1
SERPINA3	yes	yes	lnc-SERPINA3-1
KLK3	yes	no
MMP16	yes	yes	lnc-MMP16-1
NKX6-2	yes	no
SOX11	yes	yes	lnc-SOX11-3
STAT4	yes	no
FABP9	none
CACNA2D1	none
CLDN4	none
NCR1	none
Ccr1l1	none
Taar7a	none
Taar7b (includes others)	none
IL24	none
IL1A	none
CYP4B1	none
DNAH3	none
HSD3B1	none
Hsd3b4 (includes others)	none
IDO1	none
RASD1	none
SDC1	none
TGM1	none
1110065P20Rik	none
9430007A20Rik	none
FHOD1	none
Gm5709	none
Hamp/Hamp2	none
HRK	none
KIAA1549L	none
MLPH	none
NUP93	none
PDCD5	none
RBMXL2	none
RNF138	none
RPS3A	none
Sprr1a	none
MMP12	none
ARID5A	none
CSRNP1	none
ELF3	none
MTF1	none
CD74	none
